# Supplementary material for: GraP: platform for functional genomics analysis of Gossypium raimondii
Source: Database (Oxford). 2015 May 16;2015:bav047. doi: 10.1093/database/bav047 (PMC4433718; doi:10.1093/database/bav047)
Supplement: Supplementary Data [file supp_bav047_suppl_data.zip]

Archive with 4 entries (4 files):
- Figure_S2.jpg
- New Microsoft Office Word Document.docx
- Supplementary Tables.xls
- Figure S1.jpg
