# Supplementary material for: GraP: platform for functional genomics analysis of Gossypium raimondii
Source: Database (Oxford). 2015 May 16;2015:bav047. doi: 10.1093/database/bav047 (PMC4433718; doi:10.1093/database/bav047)
Supplement: Supplementary Data [file supp_bav047_suppl_data.zip › Supplementary Tables.xls]

## Sheet: Supplementary Table 1
Supplementary Table 1. Summary of data sources.
Data Type	Description	Number
Genome assembly	JGI version from Phytozome	13 chromosomes, 1020 scaffolds, 37505 genes with 77267 proteins
	BGI version from CottonGen	13 chromosomes, 4434 scaffolds, 40976 genes with 40976 proteins
Proteins of relative species	Arabidopsis thaliana from TAIR	35386 proteins with 44445 functional descriptions
	Theobroma cacao from Phytozome	44404 proteins
	Populus trichocarpa from Phytozome	73013 proteins
	Ricinus communis from Phytozome	31221 proteins
Functional annotations	Metabolic pathways	2362 pathways from KEGG
	Functional annotations from MAPMAN	2662 bincodes
	Gene Ontology by InterProScan	2815 GO IDs
Protein domains	Conserved domains by InterProScan	5986 InterPro IDs
Microarray probe sets	Probe sets from Affymetrix	23977 probe sets
High throughput data sets	Cotton microarrays	279 samples
	RNA-seq	16 samples
MicroRNAs	microRNAs from miRBase and literatures	416 precursors of microRNAs

## Sheet: Supplementary Table 2
Supplementary Table 2. Details of collected high throughput data sets.
Organism	Description	Tissue	NO. of samples	Accession	Literature
G. hirsutum	Salinity stress	seedlings	6	GSE50770	Zhu YN, et al. (2013) Transcriptome analysis reveals crosstalk of responsive genes to multiple abiotic stresses in cotton (Gossypium hirsutum L.). PLoS ONE 8(11):e80218.
G. hirsutum	Alkalinity stress	seedlings	2	GSE50770	Zhu YN, et al. (2013) Transcriptome analysis reveals crosstalk of responsive genes to multiple abiotic stresses in cotton (Gossypium hirsutum L.). PLoS ONE 8(11):e80218.
G. hirsutum	Drought stress	leaf	6	GSE29566	Padmalatha KV, et al. (2012) Genome-wide transcriptomic analysis of cotton under drought stress reveal significant down-regulation of genes and pathways involved in fibre elongation and up-regulation of defense responsive genes. Plant molecular biology 78(3):223-246.
G. hirsutum	Drought stress	fiber	24	GSE29567	Padmalatha KV, et al. (2012) Genome-wide transcriptomic analysis of cotton under drought stress reveal significant down-regulation of genes and pathways involved in fibre elongation and up-regulation of defense responsive genes. Plant molecular biology 78(3):223-246.
G. hirsutum	Drought stress	seedlings	3	GSE50770	Padmalatha KV, et al. (2012) Genome-wide transcriptomic analysis of cotton under drought stress reveal significant down-regulation of genes and pathways involved in fibre elongation and up-regulation of defense responsive genes. Plant molecular biology 78(3):223-246.
G. hirsutum	Water stress	leaf	2	GSE18253	Laura RU, et al. (2014) Identification of drought-responsive genes in a drought-tolerant cotton (Gossypium hirsutum L.) cultivar under reduced irrigation field conditions and development of candidate gene markers for drought tolerance. Molcular Breeding.
G. hirsutum	Waterlogging stress	root	4	GSE16467	Christianson JA, Llewellyn DJ, Dennis ES, & Wilson IW (2010) Global gene expression responses to waterlogging in roots and leaves of cotton (Gossypium hirsutum L.). Plant & cell physiology 51(1):21-37.
G. hirsutum	Waterlogging stress	leaf	4	GSE16467	Christianson JA, Llewellyn DJ, Dennis ES, & Wilson IW (2010) Global gene expression responses to waterlogging in roots and leaves of cotton (Gossypium hirsutum L.). Plant & cell physiology 51(1):21-37.
G. hirsutum	Heat tolerance	leaf	12	GSE41725	Cottee NS, Wilson IW, Tan DKY, & Bange MP (2014) Understanding the molecular events underpinning cultivar differences in the physiological performance and heat tolerance of cotton (Gossypium hirsutum). Funct Plant Biol 41(1):56-67.
G. hirsutum	Abscisic acid	seedlings	3	GSE50770	Zhu YN, et al. (2013) Transcriptome analysis reveals crosstalk of responsive genes to multiple abiotic stresses in cotton (Gossypium hirsutum L.). PLoS ONE 8(11):e80218.
G. hirsutum	Cold stress	seedlings	3	GSE50770	Zhu YN, et al. (2013) Transcriptome analysis reveals crosstalk of responsive genes to multiple abiotic stresses in cotton (Gossypium hirsutum L.). PLoS ONE 8(11):e80218.
G. hirsutum	Different developmental stages	fiber	89	GSE36228	Nigam D, et al. (2014) Transcriptome dynamics during fibre development in contrasting genotypes of Gossypium hirsutum L. Plant Biotechnol J 12(2):204-218.
G. hirsutum	-	fiber	2	GSE43528	-
G. hirsutum	-	fiber	2	GSE36876	Lacape JM, et al. (2012) Deep sequencing reveals differences in the transcriptional landscapes of fibers from two cultivated species of cotton. PLoS ONE 7(11):e48855.
G. hirsutum	Fiber development	fiber	30	GSE38490	Padmalatha KV, et al. (2012) Functional genomics of fuzzless-lintless mutant of Gossypium hirsutum L. cv. MCU5 reveal key genes and pathways involved in cotton fibre initiation and elongation. BMC genomics 13:624.
G. hirsutum	silenced & over-expression	ovules	7	GSE36021	Walford SA, Wu YR, Llewellyn DJ, & Dennis ES (2012) Epidermal cell differentiation in cotton mediated by the homeodomain leucine zipper gene, GhHD-1. Plant Journal 71(3):464-478.
G. hirsutum	-	embryo	24	GSE31005	-
G. hirsutum	-	buds anther	9	GSE51779	-
G. hirsutum	-	buds flower	9	GSE51779	-
G. hirsutum	-	leaf	3	GSE51779	-
G. hirsutum	-	seedling	3	GSE51779	-
G. barbadense	-	fiber	2	GSE43528	-
G. barbadense	-	fiber	2	GSE36876	Lacape JM, et al. (2012) Deep sequencing reveals differences in the transcriptional landscapes of fibers from two cultivated species of cotton. PLoS ONE 7(11):e48855.
G. barbadense	Semigamy	anthers and ovules	4	GSE27242	Curtiss J, Rodriguez-Uribe L, Stewart JM, & Zhang J (2011) Identification of differentially expressed genes associated with semigamy in Pima cotton (Gossypium barbadense L.) through comparative microarray analysis. BMC plant biology 11:49.
G. herbaceum	Drought stress	leaf	12	GSE26522	Ranjan A, et al. (2012) Genome wide expression profiling of two accession of G. herbaceum L. in response to drought. BMC genomics 13:94.
G. herbaceum	Drought stress	root	12	GSE36249	Ranjan A, et al. (2012) Comparative transcriptomic analysis of roots of contrasting Gossypium herbaceum genotypes revealing adaptation to drought. BMC genomics 13:680.

## Sheet: Supplementary Table 3
Supplementary Table 3. Sources of collected microRNAs.
GraP ID	Mature Sequences	miRBase				Literature Reported
		ID	Precursors	Genomic locations	Reference	ID	Precursors	Genomic locations	Reference
gra-miR1446	AACUCUCUCCCUCAAAGGCUA	gra-miR1446	CAAGGGACCCAACAAUCACUAACUCUCUCCCUCAAAGGCUAUUCUGGUAUAUGGAUAUGCAAAUCCUUGUUAGUUGUUACUUGGAGUAGCCGUUGAGGUGAGAGCGUUAUAGAAUGUUGGCUCUCUGUCU	chr7:3175703..3175832(+)	Genome-wide analysis of small RNAs reveals eight fiber elongation-related and 257 novel microRNAs in elongating cotton fiber cells (PMID:24044642)	-	-	-	-
gra-miR157a	UUGACAGAAGAUAGAGAGCAC	gra-miR157a	GUUGUUGACAGAAGAUAGAGAGCACAGAUGAUGGUGUGCAAUUAGGAGUCUUGAAGCAAUGCAUCCCACUCCUUUGUGCUCUUUAUGCUUCUGUCAUCACC	chr6:21468805..21468905(-)	Genome-wide analysis of small RNAs reveals eight fiber elongation-related and 257 novel microRNAs in elongating cotton fiber cells (PMID:24044642)	miR156/157_3	UUGACAGAAGAUAGAGAGCACAGAUGAUGGUGUGCAAUUAGGAGUCUUGAAGCAAUGCAUCCCACUCCUUUGUGCUCUUUAUGCUUCUGUCAUCA	scaffold_6:21729382..21729476(-)	Composition and expression of conserved microRNA genes in diploid cotton (Gossypium) species (PMID: 24281048)
gra-miR157b	UUGACAGAAGAUAGAGAGCAC	gra-miR157b	GUUGUUGACAGAAGAUAGAGAGCACAGAUGAUGGUGUUGCCUAUGUGCAUGCAUCCCACUCCUUUGUGCUCUCUAUGCUUCUGUCAUCAUC	chr8:56322713..56322803(-)	Genome-wide analysis of small RNAs reveals eight fiber elongation-related and 257 novel microRNAs in elongating cotton fiber cells (PMID:24044642)	miR156/157_4	UUGACAGAAGAUAGAGAGCACAGAUGAUGGUGUUGCCUAUGUGCAUGCAUCCCACUCCUUUGUGCUCUCUAUGCUUCUGUCAUCA	scaffold_8:56364063..56364147(-)	Composition and expression of conserved microRNA genes in diploid cotton (Gossypium) species (PMID: 24281048)
miR157_a	UUGACAGAAGAUAGAGAGCAC	-	-	-	-	miR156/157_1	UUGACAGAAGAUAGAGAGCACAGAUGAUGGUUUGCAAGUACUUAAUGCAUUCCACUCCUUUGUGCUCUCUAUGCUUCUGUCAUCA	scaffold_1:6832158..6832242(+)	Composition and expression of conserved microRNA genes in diploid cotton (Gossypium) species (PMID: 24281048)
miR157_b	UUGACAGAAGAUAGAGAGCAC	-	-	-	-	miR156/157_2	UUGACAGAAGAUAGAGAGCACAGAUGAUGGCAUGCAUGUAGUCUUUGCAUUUCACUCCUUUGUGCUCUUUAUUUUCUGUCAUCA	scaffold_1:8911173..8911256(+)	Composition and expression of conserved microRNA genes in diploid cotton (Gossypium) species (PMID: 24281048)
miR157_c	UGACAGAAGAGAGGGAGCAC	-	-	-	-	miR156/157_5	UGACAGAAGAGAGGGAGCACACAGGGCUCUUUUCUUGCAUGAGAGGGUCAUGCUUGAAACCUUAUGUGCUUCCUCUCUUCUGCCACG	scaffold_10:12726438..12726524(+)	Composition and expression of conserved microRNA genes in diploid cotton (Gossypium) species (PMID: 24281048)
miR157_d	UGACAGAAGAGAGUGAGCAC	-	-	-	-	miR156/157_6	UGACAGAAGAGAGUGAGCACACGCAGGCAGAUUGUAUGAAAGACCAUACCUUUGCCCGCCGUGUGCUCACUUCUCUUCUGUCAGC	scaffold_1:2950700..2950784(+)	Composition and expression of conserved microRNA genes in diploid cotton (Gossypium) species (PMID: 24281048)
miR157_e	UGACAGAAGAGAGUGAGCAC	-	-	-	-	miR156/157_7	UGACAGAAGAGAGUGAGCACACAAAGGCACAUGUAUAAGCGCAUACUUUGCUUUUGCGUGCUCACUUCUCUUUCUGUCAGC	scaffold_1:3455561..3455641(+)	Composition and expression of conserved microRNA genes in diploid cotton (Gossypium) species (PMID: 24281048)
miR157_f	UGACAGAAGAGAGUGAGCAC	-	-	-	-	miR156/157_8	UGACAGAAGAGAGUGAGCACCCAGGGUGUUCUCUUGCAUGCUUGGGCUUUCAUGCUUGAAGCUUUGAGUGCUCACUCUCUAUCUGUCAUC	scaffold_10:17124978..17125067(-)	Composition and expression of conserved microRNA genes in diploid cotton (Gossypium) species (PMID: 24281048)
miR157_g	UGACAGAAGAGAGUGAGCAC	-	-	-	-	miR156/157_9	UGACAGAAGAGAGUGAGCACACAGAGGUAUUUGUAUAAAGCUUAUACUAAUGCUUUUGCGUGCUCACUCCUCUUUCCGUCAGC	scaffold_10:61399155..61399237(+)	Composition and expression of conserved microRNA genes in diploid cotton (Gossypium) species (PMID: 24281048)
miR157_h	UGACAGAAGAGAGUGAGCAC	-	-	-	-	miR156/157_10	UGACAGAAGAGAGUGAGCACUCACAGGCAAUUGUAUGCAAAAGGCAUACCUUUAUCCGUGGUUGCUUACUUCUCUUCUGUCGGC	scaffold_13:64232497..64232580(-)	Composition and expression of conserved microRNA genes in diploid cotton (Gossypium) species (PMID: 24281048)
miR157_i	UGACAGAAGAGAGUGAGCAC	-	-	-	-	miR156/157_11	UGACAGAAGAGAGUGAGCACACAGGGUACUUUCUUGCAUGCUUGAGCCUUUCAUGCUUGAAGCUCUGCGUGCUCACCCUCUAUCUGUCAUC	scaffold_9:3144822..3144912(-)	Composition and expression of conserved microRNA genes in diploid cotton (Gossypium) species (PMID: 24281048)
miR157_j	UGACAGAAGAGAGUGAGCAC	-	-	-	-	miR156/157_12	UGACAGAAGAGAGUGAGCACACAGAGGCACUUGUAUAAGGCUAUACUUUUGCUUUUGCGUGCUCACUUCUCUUUCUGUCAGU	scaffold_9:4453729..4453810(+)	Composition and expression of conserved microRNA genes in diploid cotton (Gossypium) species (PMID: 24281048)
miR159_a	UUGCAUAUCUCAGGAGCUGC	-	-	-	-	miR159/319	AGCUGCUGAGCUAUGGAUCCCUAAAGCUCUAUCCCAUAUAUAUAACUUUUAAAAGAAGGGAUAGACUUUUGGCUUGCAUAUCUCAGGAGCUGC	scaffold_8:56398909..56399001(+)	Composition and expression of conserved microRNA genes in diploid cotton (Gossypium) species (PMID: 24281048)
miR160_a	UGCCUGGCUCCCUGUAUGCCA	-	-	-	-	miR160_2	UGCCUGGCUCCCUGUAUGCCAUUUGCAGAACCCAUCGAACAUCGAUGGCCUCCGUGGAUGGCGUAUGAGGAGCCAAGCAUA	scaffold_12:531032..531112(+)	Composition and expression of conserved microRNA genes in diploid cotton (Gossypium) species (PMID: 24281048)
miR160_b	UGCCUGGCUCCCUGUAUGCCA	-	-	-	-	miR160_1	UGCCUGGCUCCCUGUAUGCCAUCCGCAGAACCUAUCGAACAACGAUGGCAUCUGUGAAUGGCGUAUGAGGAGUCAAGCAUA	scaffold_11:56387119..56387199(-)	Composition and expression of conserved microRNA genes in diploid cotton (Gossypium) species (PMID: 24281048)
miR160_c	UGCCUGGCUCCCUGUAUGCCA	-	-	-	-	miR160_4	UGCCUGGCUCCCUGUAUGCCAUUUGCAAAGCUCAUCAAGAGUCUGGUGGCCUUCGCGUAUGGCGUGCGAGGAGCCAUGCAUG	scaffold_6:42969444..42969525(+)	Composition and expression of conserved microRNA genes in diploid cotton (Gossypium) species (PMID: 24281048)
miR160_d	CUGCCUGGCUCCCUGCAUGCCA	-	-	-	-	miR160_5	CUGCCUGGCUCCCUGCAUGCCAACUAUGGAUGCUGUCAAAAAUGGAUUGGCCCUACCUAGUUGGCAUCAGAGGAGUCAAGCAGGU	scaffold_7:14426415..14426499(+)	Composition and expression of conserved microRNA genes in diploid cotton (Gossypium) species (PMID: 24281048)
miR160_e	UGCCUGGCUCCCUGUAUGCCA	-	-	-	-	miR160_6	UGCCUGGCUCCCUGUAUGCCAUUUGCAGAGCCCAUUGAACUUCGAUAGCCUCCGUGAAUGGCGUAUGAGGAGCCAUGCAUG	scaffold_9:29528996..29529076(+)	Composition and expression of conserved microRNA genes in diploid cotton (Gossypium) species (PMID: 24281048)
miR160_f	UGCCUGGCUCCCUGAAUGCCA	-	-	-	-	miR160_7	UGCCUGGCUCCCUGAAUGCCAACUAUGGAUGGUGUCAAAUAAGCGGUGUUCUGUUGUUGGCCCUUUCCUAGUUGGCAUCAGAGGACUCAGGCAGG	scaffold_1:33072053..33072147(+)	Composition and expression of conserved microRNA genes in diploid cotton (Gossypium) species (PMID: 24281048)
miR160_g	UGCCUGGCUCCCUGAAUGCCA	-	-	-	-	miR160_8	UGCCUGGCUCCCUGAAUGCCAUCUAAGAAGCUUUGUCAAGCACGGUUGGCUGCCUUCUUACAUGGCAUGAGGGGAGUCAUGCAGG	scaffold_9:5558742..5558826(+)	Composition and expression of conserved microRNA genes in diploid cotton (Gossypium) species (PMID: 24281048)
miR162_a	UCGAUAAACCUCUGCAUCCAG	-	-	-	-	miR162	CUGGAGGCAGCGGUUCAUCGAUCUCUUCCUGAGAAUUUUGUUGUGAGAAUAACACAAAUACAUGAAUCGAUCGAUAAACCUCUGCAUCCAG	scaffold_3:29444272..29444362(-)	Composition and expression of conserved microRNA genes in diploid cotton (Gossypium) species (PMID: 24281048)
gra-miR164a	CAUGUGCCUUGGCUCUCCAUC	gra-miR164a	AGGGUAAGCCAUGCUGGAGAAGCAGGGCACAUGCUAAAUCUAUUAGGCAAAAAUAUUGUCUUUUAUUUUGCAUGUGCCUUGGCUCUCCAUCUUGGAAACUC	chr11:4583737..4583837(-)	Genome-wide analysis of small RNAs reveals eight fiber elongation-related and 257 novel microRNAs in elongating cotton fiber cells (PMID:24044642)	-	-	-	-
miR164_a	UGGAGAAGCAGGGCACGUGCA	-	-	-	-	miR164_1	UGGAGAAGCAGGGCACGUGCAAGUUCCUAUGUUUAAGUGAACUUUGCACGUGCUCCCCUUCUCCACC	scaffold_13:56688226..56688292(-)	Composition and expression of conserved microRNA genes in diploid cotton (Gossypium) species (PMID: 24281048)
miR164_b	UGGAGAAGCAGGGCACGUGCA	-	-	-	-	miR164_2	UGGAGAAGCAGGGCACGUGCAAGUUGUACAUUCUAUGUAAGCUUUGGUACAUGUCAAAAAUGAACUUUGCACGUGCUCCCCUUCUCCACC	scaffold_7:50093111..50093200(-)	Composition and expression of conserved microRNA genes in diploid cotton (Gossypium) species (PMID: 24281048)
miR164_c	UGGAGAAGCAGGGCACGUGCA	-	-	-	-	miR164_3	UGGAGAAGCAGGGCACGUGCAGAAAGUGCUUGAAUUGGUGCCACAUAUAUCAUAUAUAUAUAUCACCUUCUGCACGUGCUCCCUUUCUCCAAC	scaffold_7:10199140..10199232(+)	Composition and expression of conserved microRNA genes in diploid cotton (Gossypium) species (PMID: 24281048)
gra-miR166c	UAUAUGAUCUCGGACCAGGCU	gra-miR166c	GAUGGGAAUGUUGUUUGGCUCGAGGUCAUAUAGGUUGAUCUUUUAUAUAUAAUUUCCAUGAAAUUUUCUUGGAUUUAUUUAAAUUUUCCGGGAAAGUUUCUGGAUAUGUGUAUAUAUAUAGCCUUAUAUGAUCUCGGACCAGGCUUCAUUCCCGU	chr5:63621122..63621276(+)	Genome-wide analysis of small RNAs reveals eight fiber elongation-related and 257 novel microRNAs in elongating cotton fiber cells (PMID:24044642)	-	-	-	-
gra-miR166d	UGAUGGGAAUGUUGUUUGGCU	gra-miR166d	GCGAAAGGGUUGAUGGGAAUGUUGUUUGGCUCGAGGUCAUUUAGGGUUCGUCUAAUAUCUACAUGUGCAUACAUACAUAGCCCUAUAUGAUGUCGGACCAGGCUUCAUUCCCAUCAACCAAACACU	chr2:55818490..55818615(+)	Genome-wide analysis of small RNAs reveals eight fiber elongation-related and 257 novel microRNAs in elongating cotton fiber cells (PMID:24044642)	-	-	-	-
miR166_a	UCGGACCAGGCUUCAUUCCCC	-	-	-	-	miR165/166_1	GGAAUGUUGUCUGGUUCGAUGUCAUUCAUGUGAAUGUUUUAAACGACCUUUGUGAAUGAUUUCGGACCAGGCUUCAUUCCCC	scaffold_4:55355508..55355589(-)	Composition and expression of conserved microRNA genes in diploid cotton (Gossypium) species (PMID: 24281048)
miR166_b	UCGGACCAGGCUUCAUUCCCC	-	-	-	-	miR165/166_2	GGAAUGUUGUCUGGUUCGAAGUCAUUCAUAUGAAACUUAAUUGUCUUUUGAAUGAUUUCGGACCAGGCUUCAUUCCCC	scaffold_4:8131912..8131989(+)	Composition and expression of conserved microRNA genes in diploid cotton (Gossypium) species (PMID: 24281048)
miR166_c	UCGGACCAGGCUUCAUUCCCC	-	-	-	-	miR165/166_3	GGAAUGUUGGCUGGCUCGAUGCGACAGCUUUGAGAUUGUAAAGUGUGAUCAAAGUAAAAGGUAUCAUCGGACCAGGCUUCAUUCCCC	scaffold_5:52653317..52653403(-)	Composition and expression of conserved microRNA genes in diploid cotton (Gossypium) species (PMID: 24281048)
miR166_d	UCGGACCAGGCUUCAUUCCCC	-	-	-	-	miR165/166_4	GGAAUGCUGUCUGGUUCGAGACCAUUCAUCCCGAAGGUCUUGGAAGACUCGGUUUCGAAUGAUCUCGGACCAGGCUUCAUUCCCC	scaffold_6:49443591..49443675(-)	Composition and expression of conserved microRNA genes in diploid cotton (Gossypium) species (PMID: 24281048)
miR166_e	UCGGACCAGGCUUCAUUCCCC	-	-	-	-	miR165/166_5	GGAAUGCUGACUGGUUCGAGACCAUUCAUUCAUAUGGACCUUAAAUGUGUUUUGAAUGAUUUCGGACCAGGCUUCAUUCCCC	scaffold_7:11963429..11963510(-)	Composition and expression of conserved microRNA genes in diploid cotton (Gossypium) species (PMID: 24281048)
miR166_f	UCGGACCAGGCUUCAUUCCCA	-	-	-	-	miR165/166_6	GGAAUGUUGUUUGGCUCGAGGUCAUUUAGGGUUCGUCUAAUAUCUACAUGUGCAUACAUACAUAGCCCUAUAUGAUGUCGGACCAGGCUUCAUUCCCA	scaffold_2:61815608..61815705(+)	Composition and expression of conserved microRNA genes in diploid cotton (Gossypium) species (PMID: 24281048)
miR166_g	UCGGACCAGGCUUCAUUCCUC	-	-	-	-	miR165/166_7	GGAAUGUUGGCUGGCUCGAAGCUUAAACAAAUACAGCUUCGGUUUCGGUUUAAGCUUCGGACCAGGCUUCAUUCCUC	scaffold_12:48924638..48924714(-)	Composition and expression of conserved microRNA genes in diploid cotton (Gossypium) species (PMID: 24281048)
miR166_h	UCGGACCAGGCUUCAUUCCUC	-	-	-	-	miR165/166_8	GGAACGUUGUCUGGCCCGAGGACACCGGCUCCAUUUCCAUUUGCCUCUACGGAAGCUGUUCAUCACUUGGUUGUUAAAUGGUUUGAGCUUGUGCCGGUGUUGUCGGACCAGGCUUCAUUCCUC	scaffold_7:8576587..8576709(+)	Composition and expression of conserved microRNA genes in diploid cotton (Gossypium) species (PMID: 24281048)
miR166_i	GGACCAGGCUUCAUUCCCC	-	-	-	-	miR165/166_9	GGAAUGUUGCCUGGUUCAAGGACACCUUUUCUUGCUAACCCUAAAUUUCCAUCUGUGCUCUUGGACCAGGCUUCAUUCCCC	scaffold_4:32122420..32122500(+)	Composition and expression of conserved microRNA genes in diploid cotton (Gossypium) species (PMID: 24281048)
miR166_j	UCUCGGACCAGGCUUCAUUCC	-	-	-	-	miR165/166_10	AAUGAAGUUUGAUCCAAGAUCCAUCCCUCCGUAAUGGUCUUUUCAUCAUUUUAUAACUUGAUGGUUCAUGGAUGGAUCUCGGACCAGGCUUCAUUCC	scaffold_13:39903060..39903156(+)	Composition and expression of conserved microRNA genes in diploid cotton (Gossypium) species (PMID: 24281048)
miR166_k	UCUCGGACCAGGCUUCAUUCC	-	-	-	-	miR165/166_11	AAUGAAGUUUGAUCCAAGAUCCAUCAAUCAUCUCUCUUUUUUAAGUCAUGAAUUAUGAUGAUACUAAUGGAUCUCGGACCAGGCUUCAUUCC	scaffold_7:41322531..41322622(+)	Composition and expression of conserved microRNA genes in diploid cotton (Gossypium) species (PMID: 24281048)
gra-miR167a	UCAGAUCAUCUUGCAGCUUCA	gra-miR167a	UUUGAGAGGUUGAAGCUGCCAGCAUGAUCUGGUGAUUAACCUAGCUAUCACUUUUUCUUUUUUCCUCCCUUUUUAUGUAUGUUUUUUCUGCCUCUUUAGUGGUAUAUAUGCAGAUUGAAAGACCAGUUUUGGAUUAAAUUUCUUGAGUUAUCUUCAGCCUGCUUGAACUUUAUAGCUUCAUAGGUAUGGUUUCAACAUCAGAUCAUCUUGCAGCUUCAAUCACUCACU	chr11:3832157..3832384(-)	Genome-wide analysis of small RNAs reveals eight fiber elongation-related and 257 novel microRNAs in elongating cotton fiber cells (PMID:24044642)	-	-	-	-
gra-miR167b	UCAGAUCAUCUUGCAGCUUCA	gra-miR167b	UUUGAGAGGUUGAAGCUGCCAGCAUGAUCUGGUAAUGGGCCUAGCUAUCACCCUUUUUUUAUUUUUGUAUUCUUAGGCCUCUUUUAUAGUUUUUGUACAGGUAUGUUAAGUUAGAUUGUUUAUGACCGGUUUUAGAUCAAAAUUCUUUUGAGUCCAAGAUGAGUUUUUUUCUUUCUUUCUUUCAGGAGAAGUUUAUCAAUCAUUUGGUUAAGGGCUUUUAGAGUCUUAGAUUACCAGGCAACUUAGAUGUGUUUAUAAAGAACCCUGCCUGUACUUAAGCUUCAUAGGUUGUCGGUUCAUACUAUCAGAUCAUCUUGCAGCUUCAAUCACUCACU	chr9:11531311..11531645(+)	Genome-wide analysis of small RNAs reveals eight fiber elongation-related and 257 novel microRNAs in elongating cotton fiber cells (PMID:24044642)	-	-	-	-
gra-miR167c	UCAGAUGAAGCUGCCAGCAUGA	gra-miR167c	UGCUCCAUCAUCAGAUGAAGCUGCCAGCAUGAUCUUAAUUUCCCUCUGUUUUAUCGAGGAAAAAUCAGAUCAUGUGGCAGUUUCACCUGUUGCUGCUUGCAC	chr6:48890368..48890469(+)	Genome-wide analysis of small RNAs reveals eight fiber elongation-related and 257 novel microRNAs in elongating cotton fiber cells (PMID:24044642)	-	-	-	-
miR167_a	UGAAGCUGCCAGCAUGAUCUU	-	-	-	-	miR167_1	UGAAGCUGCCAGCAUGAUCUUAACUUCCUUCUCUGUUUUAAGGACGGUUCAGAUCAUGUGGUAGCUUCACC	scaffold_1:30581098..30581168(-)	Composition and expression of conserved microRNA genes in diploid cotton (Gossypium) species (PMID: 24281048)
miR167_b	UGAAGCUGCCAGCAUGAUCUU	-	-	-	-	miR167_2	UGAAGCUGCCAGCAUGAUCUUAAUUUCCCUCUGUUUUAUCGAGGAAAAAUCAGAUCAUGUGGCAGUUUCACC	scaffold_6:49175905..49175976(+)	Composition and expression of conserved microRNA genes in diploid cotton (Gossypium) species (PMID: 24281048)
miR167_c	UGAAGCUGCCAGCAUGAUCUAG	-	-	-	-	miR167_3	UGAAGCUGCCAGCAUGAUCUAGUUAACCACCCCUCCAUUUUUAAACCUUUCAGGGAGAGAGACUAGAUCAUGUGGCAGCUUCAUC	scaffold_13:58823872..58823956(+)	Composition and expression of conserved microRNA genes in diploid cotton (Gossypium) species (PMID: 24281048)
miR167_d	UGAAGCUGCCAGCAUGAUCUAG	-	-	-	-	miR167_4	UGAAGCUGCCAGCAUGAUCUAGCUAUCCAUCCCUCCUUUAGUUUAUCUUUCAGGGAGAAAACUAGAUCAUAUGGCAGUUUCGUC	scaffold_7:46280543..46280626(-)	Composition and expression of conserved microRNA genes in diploid cotton (Gossypium) species (PMID: 24281048)
miR167_e	UGAAGCUGCCAGCAUGAUCUA	-	-	-	-	miR167_5	UGAAGCUGCCAGCAUGAUCUAAACUUCCUUCUCUGUUGAGGGAUAGAUGGGAUCAUGUGGUAGCUUCACC	scaffold_7:11605668..11605737(+)	Composition and expression of conserved microRNA genes in diploid cotton (Gossypium) species (PMID: 24281048)
miR167_f	UGAAGCUGCCAGCAUGAUCUA	-	-	-	-	miR167_6	UGAAGCUGCCAGCAUGAUCUAUCUUCCGUUAGUAAGAUGCGGAUGCUAUAUUGCUAACCCUAGCUAGGUCAUGCUGCGACAGCCUCACU	scaffold_8:367897..367985(-)	Composition and expression of conserved microRNA genes in diploid cotton (Gossypium) species (PMID: 24281048)
miR169_a	AGCCAAUGAUGACUUGCCU	-	-	-	-	miR169_1	AGCCAAUGAUGACUUGCCUGCAUCUUUCAAAGAGGUUCAAAAUCUCUGUAUCAACCAUGGAAAAGAACCAGAAGCUCUUUGUGAGGGUGCCAGGCAGUCACCUUGGCUAA	scaffold_11:32783218..32783327(+)	Composition and expression of conserved microRNA genes in diploid cotton (Gossypium) species (PMID: 24281048)
miR169_b	UAGCCAAGGAUGACUUGCCU	-	-	-	-	miR169_2	UAGCCAAGGAUGACUUGCCUAUAUCCAAACAAGGAUUUUGUGGAGAAGGAAGGUCAGUUUCAUCUCUCUUGAGACUCCCACUUCACUUGCACGUCAUUAUAGUCCUAAUGCUUAGUGGGCAGUCACCUUUGGCUAUC	scaffold_6:51198432..51198568(+)	Composition and expression of conserved microRNA genes in diploid cotton (Gossypium) species (PMID: 24281048)
miR169_c	UAGCCAAGGAUGACUUGCCU	-	-	-	-	miR169_3	UAGCCAAGGAUGACUUGCCUAAACCCAAACUAGAGGAAUGUUAUAUAUGUAUAUAUAAUAAUCCUUUUACUGGUUUGUAGGCAGUCUCCUUUGGCUAUC	scaffold_8:49540854..49540952(+)	Composition and expression of conserved microRNA genes in diploid cotton (Gossypium) species (PMID: 24281048)
miR169_d	UAGCCAAUGAUGACUUGCCUG	-	-	-	-	miR169_4	UAGCCAAUGAUGACUUGCCUGCAUCUUUCAAAGAGGUUCAAAAUCUCUGUAUCAACCAUGGAAAAGAACCAGAAGCUCUUUGUGAGGGUGCCAGGCAGUCACCUUGGCUAAUC	scaffold_3:31760944..31761056(+)	Composition and expression of conserved microRNA genes in diploid cotton (Gossypium) species (PMID: 24281048)
miR169_e	UAGCCAAUGAUGACUUGCCUG	-	-	-	-	miR169_5	UAGCCAAUGAUGACUUGCCUGCAUCUUUCAAAGAGGUUCAAAAUCUCUGUAUCAACCAUGGAAAAGAACCAGAAGCUCUUUGUAAGGGUGCCAGGCAGUCACCUUGGCUAAUC	scaffold_6:6768401..6768513(-)	Composition and expression of conserved microRNA genes in diploid cotton (Gossypium) species (PMID: 24281048)
miR169_f	UAGCCAAGAAUGACUUGCCUG	-	-	-	-	miR169_7	UAGCCAAGAAUGACUUGCCUGCUGCUCCUUUCAAAGAGGUUUCAAAAAAUUUUCUUUGAGAACCCCUUGUUGGGUACCAGGCAGUCAUCUUGGCUAACU	scaffold_7:5100211..5100309(+)	Composition and expression of conserved microRNA genes in diploid cotton (Gossypium) species (PMID: 24281048)
miR169_g	UAGCCAAGGAUGACUUGCCUG	-	-	-	-	miR169_8	UAGCCAAGGAUGACUUGCCUGCACCUAAUGUUCACGAGGUUUUAAUACAUCAAAAACCCUGAUUGGGUCCCAGGCAGUCACCUUGGCUAACU	scaffold_1:49608868..49608959(-)	Composition and expression of conserved microRNA genes in diploid cotton (Gossypium) species (PMID: 24281048)
miR169_h	UAGCCAAGGAUGACUUGCCUG	-	-	-	-	miR169_9	UAGCCAAGGAUGACUUGCCUGCAUCUUUCCUAAAGGUUUCAAUUUCUAAUCCCUCUAAAACCCUUGUUUGGUGUCAGGCAGUCACCUUGGCUAACU	scaffold_12:13843904..13843999(-)	Composition and expression of conserved microRNA genes in diploid cotton (Gossypium) species (PMID: 24281048)
miR169_i	UAGCCAAGGAUGACUUGCCUG	-	-	-	-	miR169_10	UAGCCAAGGAUGACUUGCCUGUUCCUUCCAAGAGGUUUCAAAUUUCCCUGAAACCAUUGUUGGGUACCAGGCAGUCACCUUGGCUAACU	scaffold_3:13541754..13541842(-)	Composition and expression of conserved microRNA genes in diploid cotton (Gossypium) species (PMID: 24281048)
miR169_j	UAGCCAAGGAUGACUUGCCUG	-	-	-	-	miR169_11	UAGCCAAGGAUGACUUGCCUGUAGCUCACAAGAAGUUUCACCAAGUUUAAUUUCUUGGUUGGAUUCCAGGCAAUUAUCCUUGGUUAAG	scaffold_3:13541527..13541614(-)	Composition and expression of conserved microRNA genes in diploid cotton (Gossypium) species (PMID: 24281048)
miR169_k	UAGCCAAGGAUGACUUGCCUG	-	-	-	-	miR169_12	UAGCCAAGGAUGACUUGCCUGCAUCUUUCAAAGAGGUUCAAAAUCUCUGUAUCAACCAUGGAAAAGAACCAGAAGCUCUUUGUGAGGGUGCCAGGCAGUCACCUUGGCUAAUC	scaffold_9:5763291..5763403(+)	Composition and expression of conserved microRNA genes in diploid cotton (Gossypium) species (PMID: 24281048)
miR169_l	UAGCCAAGGAUGACUUGCCGA	-	-	-	-	miR169_13	UAGCCAAGGAUGACUUGCCGACUCUUCCUCCUCCCAUCAUGAUAAGUGGUCGUCGGCAGGUUGUCUUUGGCUACA	scaffold_7:43468856..43468930(+)	Composition and expression of conserved microRNA genes in diploid cotton (Gossypium) species (PMID: 24281048)
miR171_a	UUGAGCCGUGCCAAUAUCACG	-	-	-	-	miR170/171_1	AGAUAUUGGUGCGGUUCAAUCAGAUAGAGCUUCACUCUUAAAAAACAGGAGAUAGUAGAGUUGUGUUUUAUUUGAUUGAGCCGUGCCAAUAUCACG	scaffold_11:956008..956103(+)	Composition and expression of conserved microRNA genes in diploid cotton (Gossypium) species (PMID: 24281048)
miR171_c	UGAUUGAGCCGUGCCAAUAUC	-	-	-	-	miR170/171_3	UAUUGGUGCGGUUCAAUUUAAGAGCAUCACUCUAAAGGUUAAGAGUUAUGUUAUUUGAUUGAGCCGUGCCAAUAUC	scaffold_10:52674030..52674105(-)	Composition and expression of conserved microRNA genes in diploid cotton (Gossypium) species (PMID: 24281048)
miR171_e	UGAUUGAGCCGUGCCAAUAUC	-	-	-	-	miR170/171_5	UAUUGGUGCGGUUCAAUCAGAUAGAGCUUCACUCUUAAAAAACAGGAGAUAGUAGAGUUGUGUUUUAUUUGAUUGAGCCGUGCCAAUAUC	scaffold_11:956011..956100(+)	Composition and expression of conserved microRNA genes in diploid cotton (Gossypium) species (PMID: 24281048)
miR171_f	UGAUUGAGCCGUGCCAAUAUC	-	-	-	-	miR170/171_6	UGUUGGCACGGUUCAAUCGGAUCAAAUCUCUCAGUGACUGGCUGAGUCCUUUAAUCUGAUUGAGCCGUGCCAAUAUC	scaffold_12:14570701..14570777(-)	Composition and expression of conserved microRNA genes in diploid cotton (Gossypium) species (PMID: 24281048)
miR171_g	UGAUUGAGCCGUGCCAAUAUC	-	-	-	-	miR170/171_7	UAUUGGCCUGGUUCACUCAGACAUGAAACAUAAAAGGCACUUUCUCUCUUCUUUAUUAUUAUUUUGGUCUGAUUGAGCCGUGCCAAUAUC	scaffold_3:285015..285104(-)	Composition and expression of conserved microRNA genes in diploid cotton (Gossypium) species (PMID: 24281048)
miR171_h	UGAUUGAGCCGUGCCAAUAUC	-	-	-	-	miR170/171_8	UGUUGGAAUGGCUCAAUCAAAUCAAAUUUCCUUGAGUUUUAGUGGGUCUUUUAAUUUGAUUGAGCCGUGCCAAUAUC	scaffold_8:49257352..49257428(+)	Composition and expression of conserved microRNA genes in diploid cotton (Gossypium) species (PMID: 24281048)
miR171_i	UGAUUGAGCCGUGCCAAUAUC	-	-	-	-	miR170/171_9	UGUUGGCUCGGUUCACUCAGACAAUAAUCAAGCUCUACGCUUUAGAUAUAACUCUGCGUAGCUUACUGUGCUUUGAUUGAGCCGUGCCAAUAUC	scaffold_9:14663652..14663745(+)	Composition and expression of conserved microRNA genes in diploid cotton (Gossypium) species (PMID: 24281048)
miR171_j	UUUGAUUGAGCCGUGCCAAUA	-	-	-	-	miR170/171_10	UUGGUGCGGUUCAAUCAGAUAGAGCUUCACUCUUAAAAAACAGGAGAUAGUAGAGUUGUGUUUUAUUUGAUUGAGCCGUGCCAAUA	scaffold_11:956013..956098(+)	Composition and expression of conserved microRNA genes in diploid cotton (Gossypium) species (PMID: 24281048)
miR171_k	CUGAUUGAGCCGUGCCAAUAUC	-	-	-	-	miR170/171_11	UGUUGGCACGGUUCAGUCAGAUCAAAUCUCUCGGUGGCUGAGGCGUUUAGUCUGAUUGAGCCGUGCCAAUAUC	scaffold_1:49450264..49450336(+)	Composition and expression of conserved microRNA genes in diploid cotton (Gossypium) species (PMID: 24281048)
miR171_l	GAUUGAGCCGUGCCAAUAUC	-	-	-	-	miR170/171_12	UGUUGGCACGGUUCAAUCCGAUCAAAUCUCUCAGUGGGCUGAGUCCUUUAAUCUGAUUGAGCCGUGCCAAUAUC	scaffold_11:8965024..8965097(+)	Composition and expression of conserved microRNA genes in diploid cotton (Gossypium) species (PMID: 24281048)
miR171_m	UGAUUGAGCCGUGCCAAUAUC	-	-	-	-	miR170/171_4	UGUUGGCACGGUUCAAUCCGAUCAAAUCUCUCAGUGGGCUGAGUCCUUUAAUCUGAUUGAGCCGUGCCAAUAUC	scaffold_11:8965024..8965097(+)	Composition and expression of conserved microRNA genes in diploid cotton (Gossypium) species (PMID: 24281048)
gra-miR172a	GCGGCAUUAUCAAGAUUCACA	gra-miR172a	GUUUGCAGAUGCGGCAUUAUCAAGAUUCACAAACUUAGUACAGGGUUUCAUUGGAGAGCCAAAGGGUGUGGUUUAGUGGUACCCCUCCACAAAAUCACCUCCUUUUACUUCAAAGUUUUCCUUUCAAAUAUGGGAAUCUUGAUGAUGCUGCAUCAGCAAACA	chr3:38291923..38292084(-)	Genome-wide analysis of small RNAs reveals eight fiber elongation-related and 257 novel microRNAs in elongating cotton fiber cells (PMID:24044642)	-	-	-	-
gra-miR172b	GCAGCAUUAUCAAGAUUCACA	gra-miR172b	GUUUGCUGCUGCAGCAUUAUCAAGAUUCACAAGAGGCGUUUUAGGGUCUUUUUUGAUUGAUUGAUCAAUCAAUAAGCCCUUUUAUGAUUGAGAAUCUUGAUGAUGCUGCAGUGGCAAUA	chr11:59826564..59826682(+)	Genome-wide analysis of small RNAs reveals eight fiber elongation-related and 257 novel microRNAs in elongating cotton fiber cells (PMID:24044642)	-	-	-	-
miR172_a	AGAAUCUUGAUGAUGCUGCAU	-	-	-	-	miR172_1	GUAGCAUCAUCAAGAUUCACAUGCAACGUCGUAUGUAUGUAUAUAUAUAUAUAUGUAUAGUUUGGGCCUGAGAAUCUUGAUGAUGCUGCAU	scaffold_12:33980302..33980392(+)	Composition and expression of conserved microRNA genes in diploid cotton (Gossypium) species (PMID: 24281048)
miR172_b	AGAAUCUUGAUGAUGCUGCAU	-	-	-	-	miR172_2	GUAGCAUCAUCAAGAUUCACAUGCAAAUUACAUUGCUAAAAGUUCUUUGAAACUGAGAAUCUUGAUGAUGCUGCAU	scaffold_3:37840859..37840934(-)	Composition and expression of conserved microRNA genes in diploid cotton (Gossypium) species (PMID: 24281048)
miR172_c	AGAAUCUUGAUGAUGCUGCAU	-	-	-	-	miR172_3	GUAGCAUCAUCAAGAUUCACAUGCAACUGCACGGUGGCGAUGAUAAUAAUACUAACUCUCUUUCCUCUUUCUCCUUUCUUCCCUCCCUGUCCUAAAUUUUAUUGCCAAACAUCUUUGAAAGUGAGAAUCUUGAUGAUGCUGCAU	scaffold_9:8045396..8045539(-)	Composition and expression of conserved microRNA genes in diploid cotton (Gossypium) species (PMID: 24281048)
miR172_d	UGAAUCUUGAUGAUGCUGCAU	-	-	-	-	miR172_4	GCGGCAUCAUCAAGAUUCAUAGAAAAUUUUCCUAAGAGCCUGUUUGGAUGCCUAGAAAGUUUUCUUGAAUCUUGAUGAUGCUGCAU	scaffold_13:68249784..68249869(-)	Composition and expression of conserved microRNA genes in diploid cotton (Gossypium) species (PMID: 24281048)
miR172_e	AGAAUCUUGAUGAUGCUGCA	-	-	-	-	miR172_5	GAGCAUCAUCAAGAUUCACAAAAAGCAUUUUAAGGUUUUUUUUGAAUUGAAUUGAUCAAUCAGCGCUUUAUGAAUAUGUUUUUGAGAAUCUUGAUGAUGCUGCA	scaffold_11:61554700..61554803(-)	Composition and expression of conserved microRNA genes in diploid cotton (Gossypium) species (PMID: 24281048)
miR172_f	AGAAUCUUGAUGAUGCUGCA	-	-	-	-	miR172_6	CAGCAUUAUCAAGAUUCACAAGAGGCGUUUUAGGGUCUUUUUUGAUUGAUUGAUCAAUCAAUAAGCCCUUUUAUGAUUGAGAAUCUUGAUGAUGCUGCA	scaffold_11:61544164..61544262(-)	Composition and expression of conserved microRNA genes in diploid cotton (Gossypium) species (PMID: 24281048)
miR172_g	AGAAUCUUGAUGAUGCUGCA	-	-	-	-	miR172_7	GAGCAUCAUCAAGAUUCACGUAUCAUUCUUAGGGCAAUCCAAAAUUAAUGGUGAAGAUCAUCCUUUUUGCUUCGCUAUACAUGUACCAAUUAGUCCUUUGAAUAUAUAUGAGAAUCUUGAUGAUGCUGCA	scaffold_13:1501637..1501766(+)	Composition and expression of conserved microRNA genes in diploid cotton (Gossypium) species (PMID: 24281048)
miR172_h	GAAUCUUGAUGAUGCUGCAU	-	-	-	-	miR172_8	GCGGCAUUAUCAAGAUUCACAAACUUAGUACAGGGUUUCAUUGGAGAGCCAAAGGGUGUGGUUUAGUGGUACCCCUCCACAAAAUCACCUCCUUUUACUUCAAAGUUUUCCUUUCAAAUAUGGGAAUCUUGAUGAUGCUGCAU	scaffold_3:35152024..35152166(-)	Composition and expression of conserved microRNA genes in diploid cotton (Gossypium) species (PMID: 24281048)
miR2111_a	UAAUCUGCAUCCUGAGGUUUG	-	-	-	-	miR2111	UAAUCUGCAUCCUGAGGUUUGGAUCAAAUGGCUUGUUUCCCUUGCUGCAUCCAGUCCUUGGGAUGCAGAUUACC	scaffold_13:28135566..28135639(-)	Composition and expression of conserved microRNA genes in diploid cotton (Gossypium) species (PMID: 24281048)
miR2947_a	ACGUUAUGGGCACGGUAUGGA	-	-	-	-	miR2947	ACGUUAUGGGCACGGUAUGGAUUGCUGUUUUUGAUGAUUUGUUGCUUUCAUUAACAGCAAAUUAUACCGUGCCCAUGACUGUAG	scaffold_2:2251216..2251299(-)	Composition and expression of conserved microRNA genes in diploid cotton (Gossypium) species (PMID: 24281048)
miR2948_a	GGUGUGGGAGAGUUGGGCAAGA	-	-	-	-	miR2948	GGUGUGGGAGAGUUGGGCAAGAAUUAUGACCUUUGUUCAAUCCAAAGGGGCAAUUCUUACCAACCCCUCCCAUACCCU	scaffold_9:45315297..45315374(+)	Composition and expression of conserved microRNA genes in diploid cotton (Gossypium) species (PMID: 24281048)
miR2949_a	UCUUUUGAACUGGAUUUGCUGA	-	-	-	-	miR2949	UCUUUUGAACUGGAUUUGCUGACUUAAACUGCGUCGUUGAAGGUUUCCAAAACCCGAGCCUGCAAAUCCAGUCAAAAGUUAAAACCGGGCUGAGAUUUACGAGUCUGAUAUAUAUGGGAGGUAUUAU	scaffold_3:41591903..41592424(+)	Composition and expression of conserved microRNA genes in diploid cotton (Gossypium) species (PMID: 24281048)
miR2950_a	UUCCAUCUCUUGCACACUGGA	-	-	-	-	miR2950_1	UUCCAUCUCUUGCACACUGGACAAGUGCUGGGCUUCAGGCUGGUGUGCAGGGGGUGGAAUA	scaffold_7:22210629..22210689(-)	Composition and expression of conserved microRNA genes in diploid cotton (Gossypium) species (PMID: 24281048)
miR2950_b	UUCCAUCUCUUGCACACUGGA	-	-	-	-	miR2950_2	UUCCAUCUCUUGCACACUGGACUAGCCAGCUUUUUGUUGGCUUCAGCUUCAGGUUGGUGUGCAGGGGGUGGAAUA	scaffold_8:12528230..12528304(-)	Composition and expression of conserved microRNA genes in diploid cotton (Gossypium) species (PMID: 24281048)
gra-miR3267	UCUGUCGCAGGGGAGAUGGCUG	gra-miR3267	CAGGUGGGGUUCUGUCGCAGGGGAGAUGGCUGGUCCAUUCAUGCCUAUGCUAUGCCAAUUAUGUAUGCAUCAGCCAUCUCACCGCGCCAGAACUCCAUCCA	chr6:6562309..6562409(-)	Genome-wide analysis of small RNAs reveals eight fiber elongation-related and 257 novel microRNAs in elongating cotton fiber cells (PMID:24044642)	-	-	-	-
miR3441_a	UUCAAAACGACGUCGUUUUGGGCA	-	-	-	-	miR3441_1	UUCAAAACGACGUCGUUUUGGGCAGCCUUCUCAGGCACCAAAACGGCGCCGUUUUAAGG	scaffold_1:9403624..9403682(-)	Composition and expression of conserved microRNA genes in diploid cotton (Gossypium) species (PMID: 24281048)
miR3441_b	CCAAAACGACGUCGUUUUGGG	-	-	-	-	miR3441_3	CCAAAACGACGUCGUUUUGGGUGUCUAGGGUCACUCCCAAAACGGCGUCGUUUUGGAA	scaffold_13:50329207..50329264(-)	Composition and expression of conserved microRNA genes in diploid cotton (Gossypium) species (PMID: 24281048)
gra-miR3476	UCGGACUGGAUUUGUUGACAA	gra-miR3476	CAGUAUUCCGGUGUCUUGGAUCGGACUGGAUUUGUUGACAAAUGCAUUUUUGAAGCAGAUAACAAAUCUAAAAAUGCUUUUCCAGUCAACAAAUACCAGUUUGAGCUGAGAUUGGGCUGAGAUUCA	chr3:44555138..44555263(-)	Genome-wide analysis of small RNAs reveals eight fiber elongation-related and 257 novel microRNAs in elongating cotton fiber cells (PMID:24044642)	-	-	-	-
miR3476_a	UGAACUGGGUUUGUUGGCUGC	-	-	-	-	miR3476	UGAACUGGGUUUGUUGGCUGCUGAUCUGCUUUUUUGAAGCAGAUAUCAAAUCUAGUUAAUAAAAACACUUUUCAGGAGCCAACAACAUCAGUUCUAA	scaffold_3:41497793..41497889(-)	Composition and expression of conserved microRNA genes in diploid cotton (Gossypium) species (PMID: 24281048)
miR3627_a	UUGUCGCAGGAGAGAUGGCACU	-	-	-	-	miR3627	UUGUCGCAGGAGAGAUGGCACUGAGGGUUUUAUAUAUGAUUUGCUUCCCCCACCCUAGCUUAGCUUAGUGCCGUCGCCUUGUGACAAGA	scaffold_6:13520535..13520623(+)	Composition and expression of conserved microRNA genes in diploid cotton (Gossypium) species (PMID: 24281048)
miR390_a	AAGCUCAGGAGGGAUAGCGCC	-	-	-	-	miR390_1	AAGCUCAGGAGGGAUAGCGCCAUGGAUGAUCCAUCUUUCAAGCUUUCAUGCAUGUAUGUUAUUUGAUCCUCAUAUAGCGCUAUCCAUCCUGAGUUUCA	scaffold_2:55057422..55057519(-)	Composition and expression of conserved microRNA genes in diploid cotton (Gossypium) species (PMID: 24281048)
miR390_b	AAGCUCAGGAGGGAUAGCGCC	-	-	-	-	miR390_2	AAGCUCAGGAGGGAUAGCGCCAUCUCAAAUAAAAACCUAUAUAUGGCGCUAUCUAUCCUGAGUUUCA	scaffold_3:38603621..38603687(+)	Composition and expression of conserved microRNA genes in diploid cotton (Gossypium) species (PMID: 24281048)
miR390_c	AAGCUCAGGAGGGAUAGCGCC	-	-	-	-	miR390_3	AAGCUCAGGAGGGAUAGCGCCAUGGAUGAUCUUCAGCCUGAUCCUCAUUAGCGCUAUCCAUCCUGAGUUACA	scaffold_6:44514843..44514914(+)	Composition and expression of conserved microRNA genes in diploid cotton (Gossypium) species (PMID: 24281048)
miR393_a	UCCAAAGGGAUCGCAUUGAUCC	-	-	-	-	miR393_1	UCCAAAGGGAUCGCAUUGAUCCUUUAUUUUUUUUCAACCCUAUAUUUUCUUUUUCUUUUCAAUUCUCCCCCUCCCCCAAAACAAAUUCACAAUUUUGGAUCAUGCUAUCCCUUUGGAUU	scaffold_11:60283704..60283822(-)	Composition and expression of conserved microRNA genes in diploid cotton (Gossypium) species (PMID: 24281048)
miR393_b	UCCAAAGGGAUCGCAUUGAUCC	-	-	-	-	miR393_2	UCCAAAGGGAUCGCAUUGAUCCUUUAUUUUUCUUCCUUCACAAUUUUGGAUCAUGCUAUCCCUUCGGAUU	scaffold_12:11319532..11319601(+)	Composition and expression of conserved microRNA genes in diploid cotton (Gossypium) species (PMID: 24281048)
miR393_c	UCCAAAGGGAUCGCAUUGAUCC	-	-	-	-	miR393_3	UCCAAAGGGAUCGCAUUGAUCCUUUAUAUUUAUUUUUAAAAAGAUUUUACCCUAAUUUUGGAUCAUGCUAUCCCUUUGGAUU	scaffold_13:1408968..1409049(-)	Composition and expression of conserved microRNA genes in diploid cotton (Gossypium) species (PMID: 24281048)
miR393_d	UCCAAAGGGAUCGCAUUGAUCU	-	-	-	-	miR393_4	UCCAAAGGGAUCGCAUUGAUCUAAUGUUGAUAUGGAUUGUUGAAUCAAGUGUCAUGGUAUGGUCAUUUGUUGAUUCAGUUUGCUCAUUGGAUCAUGCGAUCCCUUCGGAAU	scaffold_6:16583460..16583570(+)	Composition and expression of conserved microRNA genes in diploid cotton (Gossypium) species (PMID: 24281048)
miR394_a	UUGGCAUUCUGUCCACCUCC	-	-	-	-	miR394_1	UUGGCAUUCUGUCCACCUCCACCAAUAAUUCUUGGUAGUGGAGGUGGCCAGUAUGUCAAAC	scaffold_2:78106..78166(+)	Composition and expression of conserved microRNA genes in diploid cotton (Gossypium) species (PMID: 24281048)
miR394_b	UUGGCAUUCUGUCCACCUCC	-	-	-	-	miR394_2	UUGGCAUUCUGUCCACCUCCCCAUCAUGGAAAAAGUCCGUAUUUUUCCCCUCUGGUUUUUCAUGGAGGUGGGCAUACUGCCAACU	scaffold_9:14611215..14611299(-)	Composition and expression of conserved microRNA genes in diploid cotton (Gossypium) species (PMID: 24281048)
miR395_a	CUGAAGUGUUUGGGGGAACUC	-	-	-	-	miR395	GUUCCCCUGAUCACUUCACUGGGGUUAUGGGGUCUGCUCUUCUCAGAGCCUUGUUAAAGGGGAGGUCCCUGAUGACCUACUGAAGUGUUUGGGGGAACUC	scaffold_13:12658510..12658609(+)	Composition and expression of conserved microRNA genes in diploid cotton (Gossypium) species (PMID: 24281048)
miR396_a	ACAGCUUUCUUGAACUGCA	-	-	-	-	miR396_1	ACAGCUUUCUUGAACUGCAACUUCGUCUUAGAUCGUUGGUUGCCUGUUGUUGAUAAUGGUGCAUCCUUGUGGGCGGUAUACUGUUAUUUUUGUUGCGGUUCAAUAAAGCUGUGG	scaffold_1:4252164..4252277(-)	Composition and expression of conserved microRNA genes in diploid cotton (Gossypium) species (PMID: 24281048)
miR396_b	UUCCACAGCUUUCUUGAACUG	-	-	-	-	miR396_2	UUCCACAGCUUUCUUGAACUGCAACUUCGUCUUAGAUCGUUGGUUGCCUGUUGUUGAUAAUGGUGCAUCCUUGUGGGCGGUAUACUGUUAUUUUUGUUGCGGUUCAAUAAAGCUGUGGGAAG	scaffold_1:4252160..4252281(-)	Composition and expression of conserved microRNA genes in diploid cotton (Gossypium) species (PMID: 24281048)
miR396_c	UUCCACAGCUUUCUUGAACUG	-	-	-	-	miR396_3	UUCCACAGCUUUCUUGAACUGUAUCAAGAAAAAAAGCUAAAGCAUUUCACCAUGCAACAGUACUGAAAUCAAACACAGUUCAAAAAAUCUGUGGAAAA	scaffold_1:3166292..3166389(-)	Composition and expression of conserved microRNA genes in diploid cotton (Gossypium) species (PMID: 24281048)
miR396_d	UUCCACAGCUUUCUUGAACUG	-	-	-	-	miR396_4	UUCCACAGCUUUCUUGAACUGCAACUUCGUCUUACUUUCCUUGUUAUUUUGUGUUGCUUAUAUAGGCGGUAUAUGGGUAUGUAUGUAUGUCGUUGCGGUUCAAUAAAGCUGUGGGAAG	scaffold_10:7621982..7622099(+)	Composition and expression of conserved microRNA genes in diploid cotton (Gossypium) species (PMID: 24281048)
miR396_e	UUCCACAGCUUUCUUGAACUG	-	-	-	-	miR396_5	UUCCACAGCUUUCUUGAACUGCAAUUUCAUGUAAUCAGAUCAUUCAUUCAUUCAUUGUCGUUGAUGGUGCUGCAUACAUACGAGCACGUUGUUGCGGUUCAAUAAAGCUGUGGGAAG	scaffold_13:65870009..65870125(-)	Composition and expression of conserved microRNA genes in diploid cotton (Gossypium) species (PMID: 24281048)
miR396_f	UUCCACAGCUUUCUUGAACUG	-	-	-	-	miR396_6	UUCCACAGCUUUCUUGAACUGCAACUACGUCUUAGAUGAUGCAUGUGAGCGGUUUUAAGUAUCAAUUGCGGUUCAAUAAAGCUGUGGGAAG	scaffold_4:60984250..60984340(+)	Composition and expression of conserved microRNA genes in diploid cotton (Gossypium) species (PMID: 24281048)
miR397_a	UCAUUGAGUGCAGCGUUGAUG	-	-	-	-	miR397	UCAUUGAGUGCAGCGUUGAUGAAAUUUCUCAAUUUCUGAGAUGAAUUCGUCAGCGCUGCUCUCAAUCAUG	scaffold_9:13480684..13480753(-)	Composition and expression of conserved microRNA genes in diploid cotton (Gossypium) species (PMID: 24281048)
gra-miR398	UGUGUUCUCAGGUCACCCCUU	gra-miR398	GCCAAGAUGGUUUACCCCAGAGGGGUGCCACCUAAGAACACAGGUCAUCCCUUAACCAAAUAGCUUGUGUUCUCAGGUCACCCCUUUGGGGUACAUAUAUCUUCGCCAUUCCCUUUUGUUUGC	chr13:14698080..14698187(+)	Genome-wide analysis of small RNAs reveals eight fiber elongation-related and 257 novel microRNAs in elongating cotton fiber cells (PMID:24044642)	-	-	-	-
miR398_a	UGUGUUCUCAGGUCGUCCCUG	-	-	-	-	miR398_1	GUGUCGACCUUAGAAUACAUGUGAUUGUUUUUCGAUUUCGAUAUGGUUCGUUUCAUGUGUUCUCAGGUCGUCCCUG	scaffold_5:1568029..1568104(+)	Composition and expression of conserved microRNA genes in diploid cotton (Gossypium) species (PMID: 24281048)
miR398_b	UGUGUUCUCAGGUCGCCCCUG	-	-	-	-	miR398_2	GGGUCGAUCUUAGAACACAUGUGAUUGUUUUUCGAUUUCGAUAUGGUUCGUUUCAUGUGUUCUCAGGUCGCCCCUG	scaffold_5:1563510..1563585(+)	Composition and expression of conserved microRNA genes in diploid cotton (Gossypium) species (PMID: 24281048)
gra-miR399	GGGCACCUCUCACUUAGGCAGG	gra-miR399	ACCAGUCUUAGGGCACCUCUCACUUAGGCAGGUAAUGGUGCAUAUUAUGGCAUUUGUUCCCAUGACUUGCCAAAGGAGAGUUGCCCUGUGACUGCU	chr8:55810583..55810678(+)	Genome-wide analysis of small RNAs reveals eight fiber elongation-related and 257 novel microRNAs in elongating cotton fiber cells (PMID:24044642)	-	-	-	-
miR399_a	UGCCAAUGGAGAUUUGCCCCG	-	-	-	-	miR399_1	GGGCAAAAUCUCCUCUGGCAGCCAGCCAUUGCCACUUCACCUAUGAAUUCUAGCUAGUGUGCUCUCUGCCAAUGGAGAUUUGCCCCG	scaffold_9:12371379..12371465(+)	Composition and expression of conserved microRNA genes in diploid cotton (Gossypium) species (PMID: 24281048)
miR399_b	CGCCAAAGGAGAAUUGCCCUG	-	-	-	-	miR399_2	GUGCAAUUCUCCUUUGGCAGAUGAAAUAGUGCACAUUGCACACUUUGCAAUAGAAAAAAAUGUAGUGCAAUCAUCCGCCAAAGGAGAAUUGCCCUG	scaffold_9:12375668..12375763(-)	Composition and expression of conserved microRNA genes in diploid cotton (Gossypium) species (PMID: 24281048)
miR399_c	UGCCAAAGGAGAUUUGCCCGG	-	-	-	-	miR399_4	GGGCAACAUCUCCAUUGGCAGGCGGCCACUUACACAGGCAUUCCUAGUCCAACUACAAACUCAAAUGCAUUAGUACAGUGUGCUCUCUGCCAAAGGAGAUUUGCCCGG	scaffold_9:12366761..12366868(+)	Composition and expression of conserved microRNA genes in diploid cotton (Gossypium) species (PMID: 24281048)
miR399_d	UGCCAAAGGAGAUUUGCCCUG	-	-	-	-	miR399_5	GAGCAUGUCUCCUUUAGCAGAAAUGUUUAUGCUCUUGCAUAUGAAUUCGAUUUUGCCAAAGGAGAUUUGCCCUG	scaffold_11:2829701..2829774(-)	Composition and expression of conserved microRNA genes in diploid cotton (Gossypium) species (PMID: 24281048)
miR399_e	UGCCAAAGGAGAUUUGCCCUG	-	-	-	-	miR399_6	GGGCAACUCUCCUUAAGCAAAAAUGGAUGUGCUUUUCUUUGCAUAAUUCGAUUUUGCCAAAGGAGAUUUGCCCUG	scaffold_9:12377136..12377210(-)	Composition and expression of conserved microRNA genes in diploid cotton (Gossypium) species (PMID: 24281048)
miR399_f	UGCCAAAGGAGAAUUGCCCUG	-	-	-	-	miR399_7	GUGCAGUCCUUCUUUGGCACAGAGAAGAACAUGGCUUACUUAAAACUUCUGGCUUUGCCAAAGGAGAAUUGCCCUG	scaffold_9:12380443..12380518(+)	Composition and expression of conserved microRNA genes in diploid cotton (Gossypium) species (PMID: 24281048)
miR399_g	UGCCAAAGGAGAGUUGCCCUG	-	-	-	-	miR399_3	GGGCACCUCUCACUUAGGCAGGUAAUGGUGCAUAUUAUGGCAUUUGUUCCCAUGACUUGCCAAAGGAGAGUUGCCCUG	scaffold_8:55851944..55852021(+)	Composition and expression of conserved microRNA genes in diploid cotton (Gossypium) species (PMID: 24281048)
miR403_a	UUAGAUUCACGCACAAACUCG	-	-	-	-	miR403	AGUUUUGUGCGUGAAUCUAAUAAAACUGUAAUCCACACACAAAAAAUGUGGAUUUGUUUCAUGUUAGAUUCACGCACAAACUCG	scaffold_8:38834352..38834435(-)	Composition and expression of conserved microRNA genes in diploid cotton (Gossypium) species (PMID: 24281048)
gra-miR477	CGAAGUCUUGGAAGAGAGUAA	gra-miR477	UGUACAUGCAACCCUUUUUUACUCUCUUCCAAAGGCUUCAAGCUGCUAUAUGAAAACAAUCAUAGUUCGAAGUCUUGGAAGAGAGUAAAGAAAAGUUGUCAUGAUUUU	chr4:43300210..43300317(-)	Genome-wide analysis of small RNAs reveals eight fiber elongation-related and 257 novel microRNAs in elongating cotton fiber cells (PMID:24044642)	-	-	-	-
miR477_a	ACUCUCCUUCAAAGGCUUCAU	-	-	-	-	miR473/477_1	ACUCUCCUUCAAAGGCUUCAUCAGCCAACAUGUCAUUAUGUGCAAGAGCUUUAAUUAAUUAGCUCUUGCAAAUGGCGAAUUGCAUUGUGGGUGAACCCUUUGUUGGAGAGUCC	scaffold_5:57003758..57003870(+)	Composition and expression of conserved microRNA genes in diploid cotton (Gossypium) species (PMID: 24281048)
miR477_b	AAUCUCCCUCAAACGCUUCCAG	-	-	-	-	miR473/477_2	AAUCUCCCUCAAACGCUUCCAGCAAUAUGCUACACACUACUCCCCAGCAGUACUGCUGGAAGGUUUGGAGGAGAUUGA	scaffold_4:36841428..36841505(-)	Composition and expression of conserved microRNA genes in diploid cotton (Gossypium) species (PMID: 24281048)
miR477_c	ACUCUCCCUCAAGGGCUUCCCC	-	-	-	-	miR473/477_3	ACUCUCCCUCAAGGGCUUCCCCAACAUGCCAUGCAUGGGGGCUUGAUGCUUCAUAUGGAAAUGCUUGGCGAAGUCCUUAGGGGGGGUGG	scaffold_5:56914806..56914894(+)	Composition and expression of conserved microRNA genes in diploid cotton (Gossypium) species (PMID: 24281048)
miR477_d	ACUCUCCCUCAAGGGCUUCCCC	-	-	-	-	miR473/477_4	ACUCUCCCUCAAGGGCUUCCCCAGCAUGACAUGCAUGGUGCUAGCUUAAUGCUGCCUGCAUAUGCAAAUGCUUGGCGAAGUCCUUAGGGGGGGUGC	scaffold_5:56910059..56910154(+)	Composition and expression of conserved microRNA genes in diploid cotton (Gossypium) species (PMID: 24281048)
miR477_e	ACUCUCCCUCAAGGGCUUCCUGCA	-	-	-	-	miR473/477_5	ACUCUCCCUCAAGGGCUUCCUGCAAUGCCACCGAAUACUGCCCUGGCAAUGCUGGAAAUCUUUGGGGAGAGUGA	scaffold_7:1794366..1794439(+)	Composition and expression of conserved microRNA genes in diploid cotton (Gossypium) species (PMID: 24281048)
miR477_f	ACUCUCCCUCAAGGGCUUCUG	-	-	-	-	miR473/477_6	ACUCUCCCUCAAGGGCUUCUGAAUUUGCCUGUGUUUAAGGGCUUAAACUGAAGCGCUGGAGGGGAGAGUGG	scaffold_8:53725400..53725470(+)	Composition and expression of conserved microRNA genes in diploid cotton (Gossypium) species (PMID: 24281048)
miR479_a	CGUGAUAUUGCUUCGGCUCAUC	-	-	-	-	miR479	CGUGAUAUUGCUUCGGCUCAUCUUCUUUCUCAGUAAUCCGUCUGAAAGUUUCAAGGCGAGCCGAAUCAAUAUCACUCU	scaffold_4:31051564..31051641(+)	Composition and expression of conserved microRNA genes in diploid cotton (Gossypium) species (PMID: 24281048)
gra-miR482	UCUUUCCAAUUCCUCCCAUUCC	gra-miR482	GAAGGAGGAAAAGGAGAGACCGUUUCUGGAAAUUUUCGGAAUGGAGGAGUUGGAAAGAUUUUGAAUUUUCUCUGUAUUUUAAUAAUGAAAAAUCUUUCCAAUUCCUCCCAUUCCACUGAUUUCCAGCACUUCCUCUCCAUUUUCUUACCUUU	chr9:37350782..37350933(+)	Genome-wide analysis of small RNAs reveals eight fiber elongation-related and 257 novel microRNAs in elongating cotton fiber cells (PMID:24044642)	-	-	-	-
gra-miR482c	UUCCCAAAACCUCCAAUUCCAA	gra-miR482c	UCUGGAAAUUAUAGGAAUCGCGUUUUUGGGAAGAAGCACGAUCGAUCUGCAUCCGCCACUAAUUUCUUCCCAAAACCUCCAAUUCCAAUGAUUUCCAG	chr1:8898880..8898977(+)	Genome-wide analysis of small RNAs reveals eight fiber elongation-related and 257 novel microRNAs in elongating cotton fiber cells (PMID:24044642)	-	-	-	-
gra-miR482d	UUUCCUAUGCCCCCCAUUCCAC	gra-miR482d	ACUGGAAAUUUUUGGAAGUGGGGUGCGAGGAAAGAUCAUUUCUCUUCUCUCUUAUAUAUAUACACACACACACACACACACACAUACAAAGAGAUCAAACCAGAUCUUUCCUAUGCCCCCCAUUCCACUGAUUUCUAG	chr5:56339343..56339480(+)	Genome-wide analysis of small RNAs reveals eight fiber elongation-related and 257 novel microRNAs in elongating cotton fiber cells (PMID:24044642)	-	-	-	-
gra-miR5207	CUUAAGGUGGGUUUGGAUGGGCGA	gra-miR5207	GAAUAGAAACCUUAAGGUGGGUUUGGAUGGGCGAUUGGGUGCGGUGCGGUGCGUUUAGUUUACUUUUUGUCUCACGCUACAGUAUCGCUACAGUAUCUAAUCUCACCGCCACCGCUGUUUUUACACUAACCCCAAGUAAACGUAUCGCCCAUCCAAGCUCACCCUAAGUCAGAAGUUA	chr2:55348108..55348285(+)	Genome-wide analysis of small RNAs reveals eight fiber elongation-related and 257 novel microRNAs in elongating cotton fiber cells (PMID:24044642)	-	-	-	-
gra-miR530a	AGGUGCAGAUGCAGUUGCAGG	gra-miR530a	GUAGCUUUUAUCUGCAUUUGCACCUGCACCUUAUUGUUUGUUUCAGCUAUGUCAGAAAAACAAAACACUGUAAGAUAUGUUUUGUGUGGUGUGGUUGGAGACCAAACAAAGAGGUGCAGAUGCAGUUGCAGGUGAAUGCCAU	chr13:58084673..58084814(+)	Genome-wide analysis of small RNAs reveals eight fiber elongation-related and 257 novel microRNAs in elongating cotton fiber cells (PMID:24044642)	-	-	-	-
gra-miR530b	AGGUGCAGGUGCAGGCGCAGC	gra-miR530b	GCAGCCUUUAUCUGCAUUUGCACCUGCACCUUCUUGUUUUUAAUUAUCUGCUUCUGCUUCAGAAACCAAAUGUGUUGAUGAAAAUAGAAUAGGACCGAAACAGAAAAUAAUAAUAAGGUGCAGGUGCAGGCGCAGCUGAAUGCCAU	chr9:8086491..8086636(+)	Genome-wide analysis of small RNAs reveals eight fiber elongation-related and 257 novel microRNAs in elongating cotton fiber cells (PMID:24044642)	-	-	-	-
miR530_a	UGCAUUUGCACCUGCACCUUA	-	-	-	-	miR530_1	UGCAUUUGCACCUGCACCUUAUUGUUUGUUUCAGCUAUGUCAGAAAAACAAAACACUGUAAGAUAUGUUUUGUGUGGUGUGGUUGGAGACCAAACAAAGAGGUGCAGAUGCAGUUGCAGG	scaffold_13:68635576..68635695(+)	Composition and expression of conserved microRNA genes in diploid cotton (Gossypium) species (PMID: 24281048)
miR530_b	UGCAUUUGCACCUGCACCUUC	-	-	-	-	miR530_2	UGCAUUUGCACCUGCACCUUCUUUGUUUUCCUCAGUUUGGUUCAGCAUCAGAAACUAAACCAUGACAGUCUCAUGGCAGAUCAUGUGUUUAUAGUGGUGAAGGGAGAUAUAUUGGAGGGUACAAAGAAGGUGCAGAUGUAAUUGCAGG	scaffold_3:38012329..38012476(+)	Composition and expression of conserved microRNA genes in diploid cotton (Gossypium) species (PMID: 24281048)
miR530_c	UGCAUUUGCACCUGCACCUUC	-	-	-	-	miR530_3	UGCAUUUGCACCUGCACCUUCUUGUUUUUAAUUAUCUGCUUCUGCUUCAGAAACCAAAUGUGUUGAUGAAAAUAGAAUAGGACCGAAACAGAAAAUAAUAAUAAGGUGCAGGUGCAGGCGCAGC	scaffold_9:8088042..8088165(+)	Composition and expression of conserved microRNA genes in diploid cotton (Gossypium) species (PMID: 24281048)
miR535_a	UGACAACGAGAGAGAGCACGU	-	-	-	-	miR535_1	UGACAACGAGAGAGAGCACGUUUGUAGCCAUUCAUACAUGGUCAUGGAUGCAUACAAGCGUGCUCUCUAUCGGUGUCAUG	scaffold_1:11426572..11426651(+)	Composition and expression of conserved microRNA genes in diploid cotton (Gossypium) species (PMID: 24281048)
miR535_b	UGACAAUGAGAGAGAGCACGC	-	-	-	-	miR535_2	UGACAAUGAGAGAGAGCACGCUUGUUGCCAUUCAUGCAAGGGCAUGGAUGUAUACAAGCGUGCUCUCUGUCGUUGUCAUA	scaffold_7:14099029..14099108(-)	Composition and expression of conserved microRNA genes in diploid cotton (Gossypium) species (PMID: 24281048)
gra-miR5741	UAGUAUAAGGACUAAAUUGGU	gra-miR5741	UAUUACAUGAAUCAAUUUAGUCCUUUUACUAUUAAAAGUAAUCAAACAAGGCAAAUUGGAAUAUAGAACAUUCCAAAUUUUUUCUACAGUACAGUUUGGAUUUAUUUGAUUCCUUUUAAUAGUAUAAGGACUAAAUUGGUCUAUCUCUAU	chr6:2568464..2568613(+)	Genome-wide analysis of small RNAs reveals eight fiber elongation-related and 257 novel microRNAs in elongating cotton fiber cells (PMID:24044642)	-	-	-	-
gra-miR7484c	AGAAGUCGAAUUGCAUUUUG	gra-miR7484c	CUCCUGUACUAGAAGUCGAAUUGCAUUUUGCCCCCUUUACUCAAAAAUUGAGCAAAUUAGUCCUUGUAUGUUAGAUCAAGGAGGAAAUCGGCCCUUUGGUUAAAAAUUCUAUCCAUUUCUACUAUUAAAAAAUAGUCCCUAUACAUCAGCAUGAGGUAUACGUGGCAUACCACGUGGCACUGUCUGGUUAUUGCGUUAGCCACACCUGUUUUUAACAGUAUAACUGGAUGAAAUUUUUAAUAGAAAGGACAAAUUUGCUCGUUGAUUUGAUGUACAGGGAUUAAUUUAUCCAUUUCUUGAAUAGAGGCAAAAUGUAAUUUGAUUUCUAGUACAAGGGC	chr4:60386882..60387219(-)	Genome-wide analysis of small RNAs reveals eight fiber elongation-related and 257 novel microRNAs in elongating cotton fiber cells (PMID:24044642)	-	-	-	-
gra-miR7484d	AGAAUGACCGGUUUGCUCUUU	gra-miR7484d	GUCAAAAAUUUCUUUCACUUCUAUUAUAAAAAACUGGUUUGGUUGACGGAAUAGUCAUAUACCACGUGUACCUCAUGUUAAUGUACAAAGACUAUUUUUUAACAAUAGAAAUUGAUGAAAUUUUUAAUAGAAUGACCGGUUUGCUCUUUUGAUCUAACG	chr4:60907343..60907501(-)	Genome-wide analysis of small RNAs reveals eight fiber elongation-related and 257 novel microRNAs in elongating cotton fiber cells (PMID:24044642)	-	-	-	-
gra-miR7484e	AUUUAAUGUAUAGGGACUAAU	gra-miR7484e	AAAAUGGGCAAAUUAGUCCCUGUACGUUAGAUCAAAUAGCAAGUUUGUCAUAUUGUUAAUAAUUCUAUUCUUUUUUAUUGUUAAAAACUAGUCCUGUAUGUUAGCAUUAGGUACUUGUGACACACCACGUGUAAUUGUUUGGUUAUUUCAUCAGUCAGGCUGGUUUUUAACAGUUGGAAUGGACAGAAAUUUUAUUAGAAGGGACCAGUUUACUCUUUGAUUUAAUGUAUAGGGACUAAUUUGUCCAUUU	chr1:5174499..5174748(-)	Genome-wide analysis of small RNAs reveals eight fiber elongation-related and 257 novel microRNAs in elongating cotton fiber cells (PMID:24044642)	-	-	-	-
gra-miR7484f	UAUCUAACGUGUAGGGACUAA	gra-miR7484f	AAAUGGGCAAAUUAGUCUUUGUCCGUUAGAUCAAAGAGCAAAGUGGUUCUUUUUGUGUAAAAAUUCAUUCGUUUUUAUUGUUAAAAUUUAGCGUGGUUGACGAAUUAACCAAACAGUUACACGUGCCACAUGUAGCAUAUUCUGACUUACAAGAACCAGUUUUUAAUAGUAGAUUGGAUGAAAUUUUUAACAUAAGGAUUAGUUAGCUCUUUUAUCUAACGUGUAGGGACUAAUUUGCCCAUU	chr10:2352557..2352799(-)	Genome-wide analysis of small RNAs reveals eight fiber elongation-related and 257 novel microRNAs in elongating cotton fiber cells (PMID:24044642)	-	-	-	-
gra-miR7484g	UUCUUAUAUGUUAGAUCAAAGAGC	gra-miR7484g	AGCAAACUAGUUCUUAUAUGUUAGAUCAAAGAGCAUACUGCUCCUAUUAAAAAUGAUAUCCAUUUCUACGUUAAAAAUCGGGCUUUUAUGUCAGCGUGGAAUUUUAACAAUAGAAAUGGAGGAAACCUUUAACAGAAAUGACCGGUUUGCUCUUUAAUCUAACUAUAGGGACUAAUUUGACUA	chr1:9134356..9134538(-)	Genome-wide analysis of small RNAs reveals eight fiber elongation-related and 257 novel microRNAs in elongating cotton fiber cells (PMID:24044642)	-	-	-	-
gra-miR7484h	UUUAACCGUAGAAAUGGAUGA	gra-miR7484h	UAUUAAAAAUUUCAUCCAUUUGUAUUGUUAAAAACUGGUCUGGCUGACAGAAUAACCAAAUAGAGACAUGUAAUGUGCUAUGUAUACCUCACACUGACGUACAUGGAUCAAUUUUUAACCGUAGAAAUGGAUGAAAUUUUUAAU	chr2:61887427..61887570(+)	Genome-wide analysis of small RNAs reveals eight fiber elongation-related and 257 novel microRNAs in elongating cotton fiber cells (PMID:24044642)	-	-	-	-
gra-miR7484i	UUUAACCGUAGAAAUGGAUGA	gra-miR7484i	AUUAAAAAUUCCAUCCAAUUCUACUAUUAAAAGUUGGCUUGACUGACGAAUAACAAGACAGUUACACAUGGGGACCAAUUUUUAACCGUAGAAAUGGAUGAAAUUUUUAGC	chr4:704522..704632(-)	Genome-wide analysis of small RNAs reveals eight fiber elongation-related and 257 novel microRNAs in elongating cotton fiber cells (PMID:24044642)	-	-	-	-
gra-miR7484j	UUUACUCUUUGAUCUAACGUACA	gra-miR7484j	GAAUUAUUCUUUAUAUGUUAGAUUAAAAAGUAAAUUAGUUCUUCUGUUAAAAGUUUUAUCUAUUUUUACUACUAAAAACUAAUCCACGUAUGUCAGAAUGAGGUAAAUGUGGCAUGUCAUGUGUAACUAUUUGGUUGUUCUAUUGUCCUGCCAAUUUUAACAGUAAAAAUGGAUGAAAUUUUUAACAAAAAGGACUGGUUUACUCUUUGAUCUAACGUACAAAUACUAAUU	chr1:9278760..9278990(+)	Genome-wide analysis of small RNAs reveals eight fiber elongation-related and 257 novel microRNAs in elongating cotton fiber cells (PMID:24044642)	-	-	-	-
gra-miR7484k	UUUAUACAUUAGAUCAAAGAGCAA	gra-miR7484k	CAAAUUAGUCUUUAUACAUUAGAUCAAAGAGCAAAUUAAUCCUGUUAAAAAUUCUAUCCAUGUAUACGGUUAAAAACAGGUUACUAUAUCUCAGCAUGAGUACACGGAACAUACCACAUGUCAUUAUAUGAUUAUUCUGUCAGCCAUUUCAGUUUCUAACAGUACAAAAGGAUGAAAUUUUUAACAGAAAUGAUCAAUUUGCUCUUUAGUCUAGCAUAUAGGGAUCAAUUUGU	chr4:721204..721436(+)	Genome-wide analysis of small RNAs reveals eight fiber elongation-related and 257 novel microRNAs in elongating cotton fiber cells (PMID:24044642)	-	-	-	-
gra-miR7484l	UUUGAUCUAAUGUAUGGAGACUA	gra-miR7484l	AAUGGGCAAAUUAGUUCCUGUAUGUUAGAUUAAAGAGUAAACUACAUUCUGUUAAAAUUUUUAUCCAUUUCUACAAUUUGUUAAAAACUAGCAUGGCUAAUGGAAUAACCGGAUAGUUAUACGUGGCGUACUACUUGCACCUCAUGCUAACGUAUAGGGACCAAAUUUUAACAGUAAAAGUGGAUGGAAUUUUUAAUAAAAGGACGAGUUUGCUCUUUGAUCUAAUGUAUGGAGACUAGUUUGCCUAU	chr2:60358247..60358494(+)	Genome-wide analysis of small RNAs reveals eight fiber elongation-related and 257 novel microRNAs in elongating cotton fiber cells (PMID:24044642)	-	-	-	-
gra-miR7484m	UUUGUAUGUUAGAUCGAAGAG	gra-miR7484m	UAAAUUAGCCUUUGUAUGUUAGAUCGAAGAGCAAAUUGGCCCUUUUAUUGUAAAUUUCAUCCAUUUCUACUGUUAAAAACUAAUCCCUGUAUGUCGACAUGAGGAAUAUGUGGCACGCCAUGUCUGGUUAUUCCAUCAGCAUCGCUAGUUUAAUAAUUAGAAUAGAUGAAAAUUUUAACUAAAAGGACUACUUUGCUCUUUGAUUUAACUUAUAAGGACUAAUUUGC	chr13:976428..976654(-)	Genome-wide analysis of small RNAs reveals eight fiber elongation-related and 257 novel microRNAs in elongating cotton fiber cells (PMID:24044642)	-	-	-	-
gra-miR7484n	CUAGUUUGCUCUUUGAUCUAAUGU	gra-miR7484n	UAGUCCUCUACAUUAGAUCAAAGACUAAAUUGGUCAUAUCUGUAAAAAAUUUCAUCCAAUUGUACUGUUAAAAACUUGUGUGGCUAACAGAAAUAACCAAUUAGUGACAUAUGGCUUGCCACAUGUACCUUAAAAAUAAAUGAAAUUUUAAGCAAAAGGACCACUGGACUAGUUUGCUCUUUGAUCUAAUGUACAAGGAUCA	chr6:49675651..49675852(+)	Genome-wide analysis of small RNAs reveals eight fiber elongation-related and 257 novel microRNAs in elongating cotton fiber cells (PMID:24044642)	-	-	-	-
gra-miR7484o	GAUUUAACGUAUAGGGACUAA	gra-miR7484o	AAAUGGGCAAAUUAGUCCCUUAAUGCUAGAUCAAAGAGCAAACUAGUUCUUUAGUUAAAAAUUCCAUCCAACGUGUCACUCUACGACAGUUUUAAACCGUGCAAAUGGAUGACAGUUUUAAUAGAAAGAACUAAUUUGCUCUUUGAUUUAACGUAUAGGGACUAAUUUGCUUAUU	chr10:2353426..2353600(+)	Genome-wide analysis of small RNAs reveals eight fiber elongation-related and 257 novel microRNAs in elongating cotton fiber cells (PMID:24044642)	-	-	-	-
gra-miR7486c	UUUGUCCACGUGAACAGAAAACGC	gra-miR7486c	AAUGAAGCGCUUUGUCCACGUGAACAGAAAACGCUUCCUUGAGGGAGCGCUUUAUGUCCACGUGGACAAAGUACUUCCUC	chr8:53809141..53809220(-)	Genome-wide analysis of small RNAs reveals eight fiber elongation-related and 257 novel microRNAs in elongating cotton fiber cells (PMID:24044642)	-	-	-	-
gra-miR7486d	UGGGGGCGCGCUUUGCUUACG	gra-miR7486d	AACGCGUCCCUGGGGGCGCGCUUUGCUUACGUCGACACAAAGCGCGCUUACGAGGACGCGCUUUUCUGCCACGUAGGCAAAGCGCGCCCCUAGGGACGCAUU	chr5:7167352..7167453(-)	Genome-wide analysis of small RNAs reveals eight fiber elongation-related and 257 novel microRNAs in elongating cotton fiber cells (PMID:24044642)	-	-	-	-
gra-miR7486e	CGACUUGCUGACGUGGAAGGAAAU	gra-miR7486e	CACGUCAGCACGACUUGCUGACGUGGAAGGAAAUCGUGUCCUUGAGGGCGCGAUUUCCUUCCAUGUCAGCAAGUCACGCUGACGUGG	chr2:16902826..16902912(-)	Genome-wide analysis of small RNAs reveals eight fiber elongation-related and 257 novel microRNAs in elongating cotton fiber cells (PMID:24044642)	-	-	-	-
gra-miR7486f	CGCUUUGCUGACGUGGAAACAAAU	gra-miR7486f	CACGUCAGCGCGCUUUGCUGACGUGGAAACAAAUCGCGUCCUCUGAAGCUCGAUUUGUUGCCAUGUCAGCAAAGCGCGCAGACGUGG	chr13:8363683..8363769(+)	Genome-wide analysis of small RNAs reveals eight fiber elongation-related and 257 novel microRNAs in elongating cotton fiber cells (PMID:24044642)	-	-	-	-
gra-miR7486g	CGCUUUGCUGACGUGGAAACAAAU	gra-miR7486g	CACGUCAGAGCGCUUUGCUGACGUGGAAACAAAUCGCUUCCACAAAAGCACGAUUUGUGUCCACAUCAGCAAAGUGCGCUGACGUGG	chr2:23259411..23259497(-)	Genome-wide analysis of small RNAs reveals eight fiber elongation-related and 257 novel microRNAs in elongating cotton fiber cells (PMID:24044642)	-	-	-	-
gra-miR7486h	CAGCAACUCGCGCUGACGUGGACA	gra-miR7486h	CAGGAAAUCGCGGCCAUGUCAGCGCGCUUUGCUGACGUGGCAGCAAAUCGCGUCCUAGAGGGCGCGAUUUGUUGCUAUAUCAGCAACUCGCGCUGACGUGGACACGAUUUCCUU	chr11:18117982..18118095(-)	Genome-wide analysis of small RNAs reveals eight fiber elongation-related and 257 novel microRNAs in elongating cotton fiber cells (PMID:24044642)	-	-	-	-
gra-miR7486i	GCUGACGUGGAAGGAAAUCGCUA	gra-miR7486i	AGCGCAACCUGCUGACGUGGAAGGAAAUCGCUACCUCAGGGACGCGAUUUCCUUCCACGUCGGCUAGGUCGCGCUG	chr11:29742716..29742791(+)	Genome-wide analysis of small RNAs reveals eight fiber elongation-related and 257 novel microRNAs in elongating cotton fiber cells (PMID:24044642)	-	-	-	-
gra-miR7486j	CAUCAGCGCGAUGUCAGGGGACGU	gra-miR7486j	AUCGCGUUCACAUCAGCGCGAUGUCAGGGGACGUGUCAGCAAAUCGCGUCCACAUCAGCGCGCUUUGCUUAUGUGGACACAAAUCGCACCUACGAGGAUGCGGUUUUCUGACACGUCCCCAGACAUCGCGCUGACGUGGACGCGAUU	chr9:68902323..68902469(-)	Genome-wide analysis of small RNAs reveals eight fiber elongation-related and 257 novel microRNAs in elongating cotton fiber cells (PMID:24044642)	-	-	-	-
gra-miR7492d	UGGGCUUAGAUUUUUUGCGGCGUU	gra-miR7492d	UUUUCAAAAACGUCGCUAAAGCCCUGAGCAUUAGCGGCGCUUUUUCAAAAACGCCACUAAAGCCCCGAAAGGUCAGAAAACGACGCCAUUGGGCUUAGAUUUUUUGCGGCGUUUUUACGAAAA	chr12:13510877..13510999(-)	Genome-wide analysis of small RNAs reveals eight fiber elongation-related and 257 novel microRNAs in elongating cotton fiber cells (PMID:24044642)	-	-	-	-
gra-miR7492e	CCAUGAUCUUUAGCGGCGUUU	gra-miR7492e	CCGCUAAAGGCCAUGAUCUUUAGCGGCGUUUGCGUUAAAAGCGUCACUAAAGACCAUCAUCUUUAGCGGCGUUUGUAGUAGAAGCGCUGCUAAAGGUCAUGAUAUCUAGCGACGUUUGUGGCAAAAGUGCCGCUAAAGACCAUGAUCUUUAGCGGC	chr2:5712439..5712594(-)	Genome-wide analysis of small RNAs reveals eight fiber elongation-related and 257 novel microRNAs in elongating cotton fiber cells (PMID:24044642)	-	-	-	-
gra-miR7492f	CCAUGAUCUUUAGCGGCGUUU	gra-miR7492f	UUUGUGAUAGAAGCGCUGCUAAAGGUCAUGAUCUUUAGCGGCGUUUGUGAUAGAAGCGCUGCUAAAGGUCAUUAUCUUUAGCGGCGUUUGUGAUAAAAGCACCGCUAAAGGCCAUGAUCUUUAGCGGCGUUUUUUUCACAUA	chr5:27401230..27401371(-)	Genome-wide analysis of small RNAs reveals eight fiber elongation-related and 257 novel microRNAs in elongating cotton fiber cells (PMID:24044642)	-	-	-	-
gra-miR7492g	CGUGAUCUUUAGCGGCGUUUG	gra-miR7492g	CGCUAAAGGUCGUGAUCUUUAGCGGCGUUUGUGAUAAAAGCGCCGCUAAAGGUCGUGAUCUUUAGCU	chr5:55232926..55232992(-)	Genome-wide analysis of small RNAs reveals eight fiber elongation-related and 257 novel microRNAs in elongating cotton fiber cells (PMID:24044642)	-	-	-	-
gra-miR7492h	CGUGAUCUUUAGCGGCGUUUG	gra-miR7492h	CGCUAAAGGCCGUGAUCUUUAGCGGCGUUUGUGUAAAAGCGCCGCUAAAGGUCAUGACUUUUAGCGG	chr3:19591404..19591470(+)	Genome-wide analysis of small RNAs reveals eight fiber elongation-related and 257 novel microRNAs in elongating cotton fiber cells (PMID:24044642)	-	-	-	-
gra-miR7492i	CGUGAUCUUUAGCGGCGUUUG	gra-miR7492i	GGCGUUUUCUGGAGAAGCGCCGCUAAAGAUCAUUAUCGUUAGCGGCGUUUGUUUUGUAAGUGCCGCUAAAGACCAUGACCUUUAGCGGUGUUUGUCAUAAAAGUGUCGUUAAAGAGCGUGAUCUUUAGCGGCGUUUGUGGGAAAAGC	chr3:28533659..28533805(+)	Genome-wide analysis of small RNAs reveals eight fiber elongation-related and 257 novel microRNAs in elongating cotton fiber cells (PMID:24044642)	-	-	-	-
gra-miR7492j	CGUGAUCUUUAGCGGCGUUUG	gra-miR7492j	CGCUAAAGGUCGUGAUCUUUAGCGGCGUUUGUGGGAAAAGCGCCGCUAAAGGUCGCGGUCUAUACCGGCGUUUGUGGGGAAAACGCCGCUAAAGGUCGCGGUCUAUAGCGG	chr6:43960593..43960703(+)	Genome-wide analysis of small RNAs reveals eight fiber elongation-related and 257 novel microRNAs in elongating cotton fiber cells (PMID:24044642)	-	-	-	-
gra-miR7492k	CGUGAUCUUUAGCGGCGUUUG	gra-miR7492k	CGCUAAAAGUCGUGAUCUUUAGCGGCGUUUGUGAUAAAAGCGCCGCUAAAGGCCAUGAUCUUUAGCGG	chr11:24191919..24191986(-)	Genome-wide analysis of small RNAs reveals eight fiber elongation-related and 257 novel microRNAs in elongating cotton fiber cells (PMID:24044642)	-	-	-	-
gra-miR7492l	CUAUAGAACAUGACCUUUAGCAGC	gra-miR7492l	AAAAACGCCGCUAUAGAACAUGACCUUUAGCAGCGCUUUUUCCACAAACGCCGCUGUAGGACAUGACCUUUAGCGGCGCUUUUCCUAAAAACGCCACUAAAGGUCAUGUUCUUUAGUGCCGUUUUUA	chr13:39672708..39672834(+)	Genome-wide analysis of small RNAs reveals eight fiber elongation-related and 257 novel microRNAs in elongating cotton fiber cells (PMID:24044642)	-	-	-	-
gra-miR7492m	CUAUAGAACAUGACCUUUAGCAGC	gra-miR7492m	ACAAAUGACGCUAUAGAACAUGACCUUUAGCAGCAUGUUUUGUAAAAAGCACUGCUAAAGAACAUGACCUUUAGGGGAGCAGUACUUUCCCCACAGACGCCACUAAAGAACAUGACAUUUAGCGACGCUUUUACCAAAACCGCCGCUAAAGGUCAUGUUCUUUAGCGGCAUUUUU	chr5:10474072..10474246(+)	Genome-wide analysis of small RNAs reveals eight fiber elongation-related and 257 novel microRNAs in elongating cotton fiber cells (PMID:24044642)	-	-	-	-
gra-miR7492n	UAUAGAUCAGGGUCUUUAGCGGCG	gra-miR7492n	CAAACGCUGCUAUAGAUCAGGGUCUUUAGCGGCGCUUUUUUACAAAUGCCGCUAUAGAUCAGGGUCUUUAGCAGCGCUUC	chr13:12929580..12929659(+)	Genome-wide analysis of small RNAs reveals eight fiber elongation-related and 257 novel microRNAs in elongating cotton fiber cells (PMID:24044642)	-	-	-	-
gra-miR7492o	CUAAAGAUCUGAGCAUUAGUGGCG	gra-miR7492o	AAAAACGCCGCUAAAGAUCUGAGCAUUAGUGGCGCUUUCUCAAAAAAUGCCGCAAAAGAUCUGAGCAUUAGCGGCGCUUUUUUUAAAAACGCCGCUAAAGAUCUGAAAGGUACAAAACGAUGUCGUUGGACUUAGACUUUUUGCGGCGUUUUUUCGAAAAACGCCGCUAAUGCUAAUUUUUAGCGGCGCUUUCCUAGAAACACCGCUAACGCUCGAUCUUUAGCGGCGUUUUACGUAAAACGCCGCUAUUGCUCGAUUUUUAGUGGCGUUUUUU	chr3:36809913..36810186(+)	Genome-wide analysis of small RNAs reveals eight fiber elongation-related and 257 novel microRNAs in elongating cotton fiber cells (PMID:24044642)	-	-	-	-
gra-miR7493b	UUGGAUUGUUAAAAGGUUAAUUGU	gra-miR7493b	UAUUUUUUUGUACGAUUAACAUUUUAAUGAUUCAACCGCCAUAUUUUACAUUCCAUCCAUAUAGAUCAUGCAUGUAAAACUUUAAAUAUUUUUUUAAUUAUUUAUUUUAUGUAAAAAACUAUUAAUUGUUUAAUAAAUAUUAAUAUACUCUUUUUAAUAUUGAAAUGAUAAAGAUAUCAAAUCGGUCCAAAAAUUGCAUGGGUGACAAGUACAAUUAUAUUGAAAAAUUCAGCGAUUGGAUUGUUAAAAGGUUAAUUGUAAAAAAAAAU	chr4:60486648..60486916(-)	Genome-wide analysis of small RNAs reveals eight fiber elongation-related and 257 novel microRNAs in elongating cotton fiber cells (PMID:24044642)	-	-	-	-
gra-miR7494b	AGAGGGAGAAGCAGAAGAGAAUA	gra-miR7494b	ACCUUUUUUUUUUCCAUUCUCUUCUAUUUCCCCCUUUGUUUUCCUCCUUUCUUCAUUUCUUUUAAUGUAAAUUUUCUAUGUUUCCUAUUUGUUAAAACUAGUCCACGAGCUCGCCUCACUCAAAAAAAUUAAAUUGUUCAAAAACAUAAAAGUAUAGGGACUAGUUUUAACAAAUGAAAAACAUAGAAAAACUACGUUAAAAGAAAUGGGGAACGGAGGAAAACAGAGGGAGAAGCAGAAGAGAAUAAAAAAAAAGG	chr2:17985936..17986192(+)	Genome-wide analysis of small RNAs reveals eight fiber elongation-related and 257 novel microRNAs in elongating cotton fiber cells (PMID:24044642)	-	-	-	-
gra-miR7494c	AUGGAGGAAAACAGAGGGAGAAGC	gra-miR7494c	AUACUCUUCUGCUUCUCCCUUUGUUUUCCUCCCUUCUUCAUUUCUUUUAAUGUAGUUUUUCUAUGUUUUUCAUUUGUUAAAACUAGUUCACAAGGUUGCGUCACUCGAAAAAAUUAAAUUGUUCAAAAAAUAAAAGUAUAGGGACUAGUUUUAACAAAUGGCAAACUUAGAAAAUUGCGUUAAAAGAAAUAGAGAAUGGAGGAAAACAGAGGGAGAAGCAGAAGAGCAU	chr5:39574059..39574287(-)	Genome-wide analysis of small RNAs reveals eight fiber elongation-related and 257 novel microRNAs in elongating cotton fiber cells (PMID:24044642)	-	-	-	-
gra-miR7494d	UCAUGGACUUUAGCGGCGUU	gra-miR7494d	CCGCUAAAGGUCAUGGACUUUAGCGGCGUUUUUGGAAAAAGCGCCGCUAAAGAUCAUGGUCUUUAGCAG	chr4:13573644..13573712(-)	Genome-wide analysis of small RNAs reveals eight fiber elongation-related and 257 novel microRNAs in elongating cotton fiber cells (PMID:24044642)	-	-	-	-
gra-miR7494e	UCGUGAUCUUUAGCGGUGUUU	gra-miR7494e	CCGCUAAAGGUCGUGAUCUUUAGCGGUGUUUGUGAUAAAAGCGCCGCUAAAGGCCAUGAUCUUUAGCGGC	chr12:14711186..14711255(-)	Genome-wide analysis of small RNAs reveals eight fiber elongation-related and 257 novel microRNAs in elongating cotton fiber cells (PMID:24044642)	-	-	-	-
gra-miR7494f	UCGUGAUCUUUAGCGGUGUUU	gra-miR7494f	GUUUUUUGGAUAAGCGCCGCUAAAGAUCAUGGUCUAUAGCGGCGUUGUAAAGAAAACGCCGCUAAAGCUCGUGAUCUUUAGCGGUGUUUAUUAUAGAAA	chr3:36657946..36658044(-)	Genome-wide analysis of small RNAs reveals eight fiber elongation-related and 257 novel microRNAs in elongating cotton fiber cells (PMID:24044642)	-	-	-	-
gra-miR7502b	UUGUUAAAAGUUUCAUCCAUU	gra-miR7502b	CUAGUUAUUUUUGUUAAAAGUUUCAUCCAUUUGUACUAUUAACAUUGGCUUAACUGAUAAAAUAAUCAGAUAAUUAUAUUUACGUAUAAAAACUAAUUUUUAACAAUAAAAAUAGAUGAAAUUUUUAACAAAAUGACCGA	chr1:614813..614952(+)	Genome-wide analysis of small RNAs reveals eight fiber elongation-related and 257 novel microRNAs in elongating cotton fiber cells (PMID:24044642)	-	-	-	-
gra-miR7502c	UUGUUAAAAGUUUCAUCCAUU	gra-miR7502c	UUAGUUCUUUUUGUUAAAAGUUUCAUCCAUUUUUUUAGUUAAAAAAUAGUAACUGUAUGUUGACAUAAAGUACACAUAACGUAAUAGGUGUCACUAUUUAGCUAUUCUAUAAACCAUAUCGAUUUUUAAGGGUAAAAAUAAAUGAAAUUUUCAACAAAAAAGAUCAGU	chr5:59731063..59731230(-)	Genome-wide analysis of small RNAs reveals eight fiber elongation-related and 257 novel microRNAs in elongating cotton fiber cells (PMID:24044642)	-	-	-	-
gra-miR7502d	CUUUUAACAGUAGAAUUUGAUGGA	gra-miR7502d	UGUUAAAAGUUUCAUCCAUUUGUACUGUUAAGAACUGGCUUGGUUGAUAGUUUAAUCAGAUAACGACAUAUGGUAUGCCAGGUGUAACUCAUGUUGACAUAUAAAAACUAGCUUUUAACAGUAGAAUUUGAUGGAAUUUUUAACA	chr4:61154822..61154966(+)	Genome-wide analysis of small RNAs reveals eight fiber elongation-related and 257 novel microRNAs in elongating cotton fiber cells (PMID:24044642)	-	-	-	-
gra-miR7502e	UUAACGGUAGAAAUGGAUGAA	gra-miR7502e	AGUUAAAAUAUUUAUCUAUUUUUACUGUUAAAAAUUGGCGUAGCUGACACAUGGCUUUGUCACAUGUACCUCAUGGCAAUGUACAAAGACCAGUUCUUAACGGUAGAAAUGGAUGAAUUUUUUAACA	chr13:57171412..57171538(-)	Genome-wide analysis of small RNAs reveals eight fiber elongation-related and 257 novel microRNAs in elongating cotton fiber cells (PMID:24044642)	-	-	-	-
gra-miR7502f	UUUAGCAGUAGAAAUAGAUGA	gra-miR7502f	AUUAAAAAUUUAAUCUAUUUCUAUUGUUAAAAAUUGACGUGGUUAAUAGAAUAAUCAAACAAUUACACGUGUUGUGUUACAUGUACCUCAUUAUGAUGUAUAGGGACCAAAUUUUAGCAGUAGAAAUAGAUGAUCUUUUUAAC	chr7:57294600..57294742(-)	Genome-wide analysis of small RNAs reveals eight fiber elongation-related and 257 novel microRNAs in elongating cotton fiber cells (PMID:24044642)	-	-	-	-
gra-miR7503b	AACCGAUGGUUGAACAUGUUAGAC	gra-miR7503b	UUAAUAACCGAACCGAUGGUUGAACAUGUUAGACCACUAGUUCUCGAUUCAACCAGUUCGAUCGAUUCGACUGUGGGACCAAGUAAAAUUGGUUUUUUAUUUUUUAUUUUUUUAGAUUUUUGUGAACUUUUAAUUAUUGUUGGUUUGACAAUCGAAUCGACCGAACUGGUGGUCUAACCUGUUUAACCAUAGGUUCGAUUAUUAAA	chr4:47305059..47305264(-)	Genome-wide analysis of small RNAs reveals eight fiber elongation-related and 257 novel microRNAs in elongating cotton fiber cells (PMID:24044642)	-	-	-	-
gra-miR7504c	AAGAGAAAAAAUCGGAUUUAUCAU	gra-miR7504c	UCAAUAGAAGAAUGAUAAAUCAGAUUUUUUCUUCUGAUUUUUAGCUUUUUCCUCCUAAAAAAAAUCAAAUCCAACUAAAAAUACUAAAACUCAAGAGAAAAAAUCGGAUUUAUCAUUCUCUUAUUG	chr3:35987172..35987297(+)	Genome-wide analysis of small RNAs reveals eight fiber elongation-related and 257 novel microRNAs in elongating cotton fiber cells (PMID:24044642)	-	-	-	-
gra-miR7504d	AGGAAAAAAAAUCUGAUUUGUCAU	gra-miR7504d	CAAUAGGAGAAUGACAAAUCAUAUUUUUCUUUCUGAUCUUCAGCUUUUUCCUCUUCAAAAAUUUUAAAUUCAACAAAAAUUUUAAAAAUCAGGAAAAAAAAUCUGAUUUGUCAUUAUUCUAUUA	chr8:43497227..43497350(+)	Genome-wide analysis of small RNAs reveals eight fiber elongation-related and 257 novel microRNAs in elongating cotton fiber cells (PMID:24044642)	-	-	-	-
gra-miR7504e	AGGAGAAAAAAAUCUGAUUUGUCA	gra-miR7504e	UAAUAGGAAAAUGACAAAUCUGAUUUUUCCUCCCGAUUUUUAGUAUUUCUAAUUGAAUUUGAAAAAAUAGGAAAAAGUUGAAAAUCAGGAGAAAAAAAUCUGAUUUGUCAUUCUUCUAUU	chr2:50912389..50912508(+)	Genome-wide analysis of small RNAs reveals eight fiber elongation-related and 257 novel microRNAs in elongating cotton fiber cells (PMID:24044642)	-	-	-	-
gra-miR7504f	AGGAGAAAAAAAUCUGAUUUGUCA	gra-miR7504f	AAUAAGAGAAUGAUAAAUCAGAUUUUUCUUCUUGAUUUUCAGCCUUUUCCUCCAGAAAAAAUUUAAAUCAAAUUAAAAGCACAAAAAAUCAGGAGAAAAAAAUCUGAUUUGUCAUUCUCCCAUU	chr5:11144827..11144950(-)	Genome-wide analysis of small RNAs reveals eight fiber elongation-related and 257 novel microRNAs in elongating cotton fiber cells (PMID:24044642)	-	-	-	-
gra-miR7504g	AGGAGGAAAUCUGAUUUGUCAUUC	gra-miR7504g	UCCAAUGUAAGAAUGACAAAUCAGAUUUUUCUUUUGAUUUUUAGCUUUUUUUCUCUUGAAAAAAAAUUCAAAUCCAACUAAAAUUGUAGAAAAUCAGGAGGAAAUCUGAUUUGUCAUUCUCACAUUGAA	chr2:42701801..42701929(+)	Genome-wide analysis of small RNAs reveals eight fiber elongation-related and 257 novel microRNAs in elongating cotton fiber cells (PMID:24044642)	-	-	-	-
gra-miR7504h	AGGAGGAAUAAGUCUGAUUUGUCA	gra-miR7504h	UUUUCUAAUAGGACAAAUCAGAUUUUUCCUCUUGAUUUCAGCAUUUUCCUCCUGGCAAAAUUUAAAUCCAACUGAAAAUGCUAAAAUUCAGGAGGAAUAAGUCUGAUUUGUCAUUCUCUUAUU	chr7:55185842..55185964(+)	Genome-wide analysis of small RNAs reveals eight fiber elongation-related and 257 novel microRNAs in elongating cotton fiber cells (PMID:24044642)	-	-	-	-
gra-miR7504i	AUAUGAAACUGAGAUACCAUG	gra-miR7504i	AGAAAGGAUUAUAUGAAACUGAGAUACCAUGUCAUUUGUAUCCAUUUUCAAUAAUUUAAUGUCAUUUUAGCAUUUUCAUCUUAAAUUUCAGCACAUUAUGUUGGAUUUGGUUAUUUUUAAGAUGAAAAAUGCUAAAAUGAUUUUAAAUUAUUGAAAAGAGAUACAAUGACAUGGUAUCCCAGUUUCUUACAAUCUUUUCUC	chr10:37907762..37907962(-)	Genome-wide analysis of small RNAs reveals eight fiber elongation-related and 257 novel microRNAs in elongating cotton fiber cells (PMID:24044642)	-	-	-	-
gra-miR7504j	AUAUGAAACUGAGAUACCAUG	gra-miR7504j	AGAAAUGAUAAUAUGAAACUGAGAUACCAUGUCAUUUGUAUCAUUUUCUAAUAAUUUGAUAUUAUUUCAGCAUUUUCAUCUUAAAUUUCAACACAUCAUGUUGAAUUUGAUUUUUUUUAAGGAUGAAAAUGUUAAAAUAACAUUAAUUUAUUGUAAAUAAAUACAAAUAACAUAGUAUCACAGUUCAUAUAAUCUUUUUUUCC	chr13:4360927..4361129(-)	Genome-wide analysis of small RNAs reveals eight fiber elongation-related and 257 novel microRNAs in elongating cotton fiber cells (PMID:24044642)	-	-	-	-
gra-miR7504k	UUUCUCCUGAUUUUUAGCAUUUUU	gra-miR7504k	AUCAGAUUUUUUUCUCCUGAUUUUUAGCAUUUUUAGUUGAAUUUGAAUUUUUUUAUAGGAAAUUGCUGAAAAUCAGGAGGAAAAAUCUUAU	chr13:5200008..5200098(-)	Genome-wide analysis of small RNAs reveals eight fiber elongation-related and 257 novel microRNAs in elongating cotton fiber cells (PMID:24044642)	-	-	-	-
gra-miR7504l	UUUCUCCUGAUUUUUAGCAUUUUU	gra-miR7504l	AAUCAUAUUUUUUCUCCUGAUUUUUAGCAUUUUUAGAAGGAAAAAGCUAAAAAUUAGGAGGAAAAAUUUGAUUU	chr1:40460049..40460122(-)	Genome-wide analysis of small RNAs reveals eight fiber elongation-related and 257 novel microRNAs in elongating cotton fiber cells (PMID:24044642)	-	-	-	-
gra-miR7504m	UUUCUCCUGAUUUUUAGCAUUUUU	gra-miR7504m	AAUUAGAUUUUUUCUCCUGAUUUUUAGCAUUUUUAGUUAAAUUUAAAUUUUUGUCAAGAGGAAAAAGCUAAAAAUUAGGAGAAAAAGAAUCCAAUCUGUCA	chr1:10542437..10542537(-)	Genome-wide analysis of small RNAs reveals eight fiber elongation-related and 257 novel microRNAs in elongating cotton fiber cells (PMID:24044642)	-	-	-	-
gra-miR7504n	AGGAUAAAAUUACUGAUGUGGCAU	gra-miR7504n	CAAUAGUUUUAUGCCAUAUUAGCAUUUUCAUCUUGAAUUUCAGCAUUUUCAUCCUGAAAAAAAUUAAAUCCAAAUUAAAAUCCUUAAAUUCAGGAUAAAAUUACUGAUGUGGCAUAAAAUUAUUA	chr8:21259891..21260015(-)	Genome-wide analysis of small RNAs reveals eight fiber elongation-related and 257 novel microRNAs in elongating cotton fiber cells (PMID:24044642)	-	-	-	-
gra-miR7505b	ACAGCUUUAGAAAUCAUCCCU	gra-miR7505b	ACUGUUAUCUACAGCUUUAGAAAUCAUCCCUUUUUUAGAUGUGUAAAUAUAUAAAUAAAUUGAAGCACAUUGCUAGAAAGGGAUGAUUUCUAAAGCUCUAGAUAACGUU	chr10:18588372..18588480(+)	Genome-wide analysis of small RNAs reveals eight fiber elongation-related and 257 novel microRNAs in elongating cotton fiber cells (PMID:24044642)	-	-	-	-
gra-miR7506b	CUGGGACAUGGCGUUGGCAA	gra-miR7506b	AAGACCAUGUCUGGGACAUGGCGUUGGCAAUGAGAUGAGAGGUUUCAUGUAAGGCCAUGUCUGGGACAUGGCGU	chr5:34876443..34876516(-)	Genome-wide analysis of small RNAs reveals eight fiber elongation-related and 257 novel microRNAs in elongating cotton fiber cells (PMID:24044642)	-	-	-	-
gra-miR7584e	AGGAGUUAGAUUGUAUUUUAU	gra-miR7584e	ACUCUGUAUUAGGAGUUAGAUUGUAUUUUAUCCCAUUUACACAAAAAAAUAGGCAAAUUGAUUUUUCUACGUUAGAUAAAAAAGUAAAUUGAUCUUUCAAUUAAAAAUUUCAUACAUUUUUGCUAUUAAAAAUUGGUUUUUGUACCUUAAAAUGAGACACAUUGCGUGUAACUAUCUAGUUAUUUUAUCUAUUAUGCCAAUUUUUAAUAGAAAUGAUCAAUUUGUUUUGAGAUCUAACGAAAAAGAUAAAUUUAUUUAUUUUUUAUAAACGAAAAAAAAUACAAUUUAACUUUUAGUAUAAAGG	chr9:746856..747159(-)	Genome-wide analysis of small RNAs reveals eight fiber elongation-related and 257 novel microRNAs in elongating cotton fiber cells (PMID:24044642)	-	-	-	-
gra-miR827b	UUUGUUUAUGGUCAUCUAAGC	gra-miR827b	GUUGAAUGUGUUUGUUUAUGGUCAUCUAAGCCAUUUUUCAUCUCGCCAAUUCUUUGUUCAAGCAGUUUUUGGAUAAUCGAACCGAUAGAAUACACCCGCGGAAAUGAUGUUUAGAUGACCAUCAACAAACAACUUCAUC	chr11:55877977..55878115(+)	Genome-wide analysis of small RNAs reveals eight fiber elongation-related and 257 novel microRNAs in elongating cotton fiber cells (PMID:24044642)	miR827	UUUGUUUAUGGUCAUCUAAGCCAUUUUUCAUCUCGCCAAUUCUUUGUUCAAGCAGUUUUUGGAUAAUCGAACCGAUAGAAUACACCCGCGGAAAUGAUGUUUAGAUGACCAUCAACAAACA	scaffold_11:55663065..55663185(+)	Composition and expression of conserved microRNA genes in diploid cotton (Gossypium) species (PMID: 24281048)
miR828_a	UCUUGCUCAAAUGAGUAUUCCA	-	-	-	-	miR828	UCUUGCUCAAAUGAGUAUUCCAAUCAAUGUUACAUUAAUUUGCUUGUAUGGAUGUGUUACUGAGAUGCUCAUUUGAGCAAGCAA	scaffold_3:33404786..33404869(-)	Composition and expression of conserved microRNA genes in diploid cotton (Gossypium) species (PMID: 24281048)
gra-miR8632	AUGAGCUAGAAGUUGGAACUC	gra-miR8632	GAGGUUGUUUAUAAACCUAAUUUGUUUGGAGUUCCAACUUCUAACUCAUUUUCAGCCUUGUUUCUUUCGAAUAUAGUUGUUUUCUACCUAAACCACGCAAGCAAUUGAAAGAAUUAGGUUGAAAAUGAGCUAGAAGUUGGAACUCUAAAAACCAA	chr2:49368627..49368781(-)	Genome-wide analysis of small RNAs reveals eight fiber elongation-related and 257 novel microRNAs in elongating cotton fiber cells (PMID:24044642)	-	-	-	-
gra-miR8633	UAAGUGAAGAAAGAGGUAGGUU	gra-miR8633	GAAGGACAACUAAGUGAAGAAAGAGGUAGGUUUGAAGAAGAAGAUGGUAAGCUGAGUUUAAGAGGAAUGGUGAACUUAAUUGAGAUCAUCUUCUCCUAGUUUUCGUCACAUGAACCUUUCUUCAUUUAGAUCUUCAAACCAGCCUUUUCUUCACUUAGUUGUCCUUCC	chr10:6475834..6476001(-)	Genome-wide analysis of small RNAs reveals eight fiber elongation-related and 257 novel microRNAs in elongating cotton fiber cells (PMID:24044642)	-	-	-	-
gra-miR8634	UUGGUAUGGAGGAUGGAAAAG	gra-miR8634	AAAGCCUUGCUUGGUAUGGAGGAUGGAAAAGAGUGAAGAUGGAAAAUUUAUUAAUCAAAAGGCCAAGAUUCACAAUCACUUUCCUACUUUGUAACUUAACCAUUAGAUUGACAAAUUUUCUAUCCUACCUCUUUUCCAUCCUUCGUACCAAACAAAGCUUA	chr6:37108599..37108759(-)	Genome-wide analysis of small RNAs reveals eight fiber elongation-related and 257 novel microRNAs in elongating cotton fiber cells (PMID:24044642)	-	-	-	-
gra-miR8635	UCGGAUCUUCAAACGGUGGAG	gra-miR8635	GAGUUCGGUCUCGGAUCUUCAAACGGUGGAGAAAUUUUGACCGGAGUGUCUAAGUUCAAUUUUAGUUCUAGGUUGUCUCUUGAUUCUGAGGAAAGCCCAACGGGUUUACAGAGUUUGGGGAGUACCUCAUGACUAAGGAAAUAUGAGCAUUCGGCCUUGCUGGAGUUUGAACCCAUGUUUUUUAUAUGGCAUUAGUGGGUAAGAACUCCACUAAAGGCAUGGGUUGGAAUCUUAUCAAGGCCAAAAUUUUUAACAUUUCUCCCCAAACUUUGUGAAUCUGUUAGGCUUGAGAGACAAAACUUGAGGCUAAAAUCAAAUAUAGAUGCCUCGAGCACAAUACUUCCACUGUUUGAGGGUCCAAGACUGACCUCC	chr11:1104959..1105330(+)	Genome-wide analysis of small RNAs reveals eight fiber elongation-related and 257 novel microRNAs in elongating cotton fiber cells (PMID:24044642)	-	-	-	-
gra-miR8636	CGGACCCUCUAACAGUGGAGG	gra-miR8636	GGCUGUCGACCGGACCCUCUAACAGUGGAGGUGUUAUGCUAAGUGGUGGGCCAAAAAUGCUAAAAACAUUUCCUUGGUGGAUUAGGCGCUGCAGUCAAACUCUGUAAACCCCUUUGGGUUUUCCUUGGAGUAGGGAGACAAAACACGGGUCUAAAACCGAGCAUAGACACCCGGGCACAAUACCUCCAUUGUUUGAGGGUCCGAUCAGCUGCUC	chr9:70463171..70463384(+)	Genome-wide analysis of small RNAs reveals eight fiber elongation-related and 257 novel microRNAs in elongating cotton fiber cells (PMID:24044642)	-	-	-	-
gra-miR8637	AGGCCCCUGUAUUGAGAGUCGGAU	gra-miR8637	AGUACCAUGGAGGCCCCUGUAUUGAGAGUCGGAUUGCUUAUUGCCCCUUCUACUCAAAAAAUGGGCAAAUUAGUUCCUGUACGUAAGGUCAAAGAGCAAGCUAGUCUUUCUGUUAAAAAUUACAUCCAGUUUUACAGUUAAAAACUGGUCCCUAUAUGUCAGCGUAAAGUAUACGUGGUAUGCCAAAUGUAACAGUUUAGUUAUUUUGUCAGCCAUAUCAAUUUUUAACAAUAGAAAUGAAAGAAAUUUUUAACAGAAAGAACCAAUUUUCUCUUUGAUCUCACUUAAAAGGAUUGAUUUAGCUAUUUUUUAAGUAAAGAGGGCAAAAUGCAAUCUGACUCUUAGUACAUGGGUCUCCAUGAUACUU	chr1:10368597..10368963(+)	Genome-wide analysis of small RNAs reveals eight fiber elongation-related and 257 novel microRNAs in elongating cotton fiber cells (PMID:24044642)	-	-	-	-
gra-miR8638	UGAAUACAGGAAUGGCUCUCU	gra-miR8638	GUGAGAAUGGUGAAUACAGGAAUGGCUCUCUGUGCCAAUCUCGUUAAAGUGAGGGCUCUACCCUACCUCUAUUUACGACUACACGUUGGCCCGUUCAGAUUUAGGUGUUCAGUGGAAAGAUAACCUAUCACCUAAAGUUUUCAUGACCACUUAGAUUAGGGUAGAGCCCUCUCUUUACGAGGUUGGCGCAGAUAGCCAUUCUUGUAUUCACCAUUCUCUACU	chr13:56581801..56582022(-)	Genome-wide analysis of small RNAs reveals eight fiber elongation-related and 257 novel microRNAs in elongating cotton fiber cells (PMID:24044642)	-	-	-	-
gra-miR8639a	UAAACAUAAGUAGAAUUAAACAAG	gra-miR8639a	GUAAUGGAAGACUUGUUUAAUUUUACUUAUGUUUAACAAUUCUUUUAAGUGACAAAUAUGAAAGUUGUUUUUGUCUAAAUUUUUUUAUAUUUUUCAAAUGAUUAAAUAUAAAAGUCAGUUUCAUUACUAAAAUCUGGUUAGUAUAUAUUGGAAGCUUAAAAGAGUUGUUAAACAUAAGUAGAAUUAAACAAGUCUUCCAUUA	chr10:26764211..26764412(+)	Genome-wide analysis of small RNAs reveals eight fiber elongation-related and 257 novel microRNAs in elongating cotton fiber cells (PMID:24044642)	-	-	-	-
gra-miR8639b	UAAACAUAAGUAGAAUUAAACAAG	gra-miR8639b	GUAAUGGAAGACUUGUUUAAUUCUACUUAUGUUUAACAACUCUUUCAAGCUUCCAAUAUAUACUAACCAGAUUUUAGUAAUGAAACUGACUUUUAUAUUUAAUUAUUUGAAAAAUAUAAAAAAAUUUAGACAAAAACAAAUUCCAUAUUUGUCACUUAAAAGAAUUGUUAAACAUAAGUAGAAUUAAACAAGUCUUCCAUUA	chr11:56636473..56636674(+)	Genome-wide analysis of small RNAs reveals eight fiber elongation-related and 257 novel microRNAs in elongating cotton fiber cells (PMID:24044642)	-	-	-	-
gra-miR8639c	UAAACAUAAGUAGAAUUAAACAAG	gra-miR8639c	GUAAUGGAAGACUUGUUUAAUUCUACUUAUGUUUAACAAUUCUUUUAAGUGACAAAUAUGGAAUUUGUUUUUGUCUAAAUUUUUUUAUAUUUUUCAAAUAAUUAAAUAUAAAAGUCAGUUUCAUUACUAAAAUCUGGUUAGUAUAUAUUGGAAGCUUGAAAGAGUUGUUAAACAUAAGUAGAAUUAAACAAGUCUUCCAUUA	chr11:56636474..56636675(-)	Genome-wide analysis of small RNAs reveals eight fiber elongation-related and 257 novel microRNAs in elongating cotton fiber cells (PMID:24044642)	-	-	-	-
gra-miR8639d	UAAACAUAAGUAGAAUUAAACAAG	gra-miR8639d	GUAAUGGAAGACUUGUUUAAUUCUACUUAUGUUUAACAAUUCUUUUAAGUGACAAAUAUGAAAGUUGUUUUUGUCUAAUUUUUUUUUAUAUUUUUCAAAUGUUAAAUAUAAAAGUCAGUUUCAUUACUAAAAUCUGGUUAGUAUAUAUUGAAAGCUUAAAAGAGUUGUUAAACAUAAGUAGAAUUAAACAAGUCUUCCAUUA	chr13:11302130..11302331(+)	Genome-wide analysis of small RNAs reveals eight fiber elongation-related and 257 novel microRNAs in elongating cotton fiber cells (PMID:24044642)	-	-	-	-
gra-miR8639e	UAAACAUAAGUAGAAUUAAACAAG	gra-miR8639e	GUAAUGGAAGACUUGUUUAAUUCUACUUAUGUUUAACAACUCUUUUAAGCUUUCAAUAUAUACUAACCAGAUUUUAGUAAUGAAACUGACUUUUAUAUUUAACAUUUGAAAAAUAUAAAAAAAAAUUAGACAAAAACAACUUUCAUAUUUGUCACUUAAAAGAAUUGUUAAACAUAAGUAGAAUUAAACAAGUCUUCCAUUA	chr13:11302131..11302332(-)	Genome-wide analysis of small RNAs reveals eight fiber elongation-related and 257 novel microRNAs in elongating cotton fiber cells (PMID:24044642)	-	-	-	-
gra-miR8639f	UAAACAUAAGUAGAAUUAAACAAG	gra-miR8639f	GUAAUGGAAGACUUGUUUAAUUCUACUUAUGUUUAACAACUCUUUUAAGUGACAAAUAUGAAAGUUGUUUUUGUCUAAUUUUUUUUAUAUUUUUCAAAUGAUUAAAUAUAAAAGUCAGUUUCAUUACUAAAAUCUGGUUAGUAUAUAUUGGAAGCUUAAAAGAGUUGUUAAACAUAAGUAGAAUUAAACAAGUCUUCCAUUA	chr2:31172755..31172956(+)	Genome-wide analysis of small RNAs reveals eight fiber elongation-related and 257 novel microRNAs in elongating cotton fiber cells (PMID:24044642)	-	-	-	-
gra-miR8639g	UAAACAUAAGUAGAAUUAAACAAG	gra-miR8639g	GUAAUGGAAGACUUGUUUAAUUCUACUUAUGUUUAACAACUCUUUUAAGCUUCCAAUAUAUACUAACCAGAUUUUAGUAAUGAAACUGACUUUUAUAUUUAAUCAUUUGAAAAAUAUAAAAAAAAUUAGACAAAAACAACUUUCAUAUUUGUCACUUAAAAGAGUUGUUAAACAUAAGUAGAAUUAAACAAGUCUUCCAUUA	chr2:31172756..31172957(-)	Genome-wide analysis of small RNAs reveals eight fiber elongation-related and 257 novel microRNAs in elongating cotton fiber cells (PMID:24044642)	-	-	-	-
gra-miR8639h	UAAACAUAAGUAGAAUUAAACAAG	gra-miR8639h	GUAAUGGAAGACUUGUUUAAUUCUACUUAUGUUUAACAAUUCUUUUAAGUGACAAAUAUGAAAGUUGUUUUUGUCUAAAUUUUUUUAUAUUUUUCAAAUGAUUAAAUAUAAAAGUCAGUUUCAUUACUAAAAUCUGAUUAGUAUAUAUUGGAAGCUUAAAAGAGUUGUUAAACAUAAGUAGAAUUAAACAAGUCUUCCAUUA	chr7:20243037..20243238(-)	Genome-wide analysis of small RNAs reveals eight fiber elongation-related and 257 novel microRNAs in elongating cotton fiber cells (PMID:24044642)	-	-	-	-
gra-miR8639i	UAAACAUAAGUAGAAUUAAACAAG	gra-miR8639i	GUAAUGGAAGACUUGUUUAAUUCUACUUAUGUUUAACAACUCUUUUAAGCUUCCAAUAUAUACUAAUCAGAUUUUAGUAAUGAAACUGACUUUUAUAUUUAAUCAUUUGAAAAAUAUAAAAAAAUUUAGACAAAAACAACUUUCAUAUUUGUCACUUAAAAGAAUUGUUAAACAUAAGUAGAAUUAAACAAGUCUUCCAUUA	chr7:20243036..20243237(+)	Genome-wide analysis of small RNAs reveals eight fiber elongation-related and 257 novel microRNAs in elongating cotton fiber cells (PMID:24044642)	-	-	-	-
gra-miR8640	UCUGACAGUGCACUGAAAACG	gra-miR8640	CACGUAGGACGUGUUUUCAGUGCAUUAUCAGAAAAAAGCACUGAAAGUACCUCUAGUUGGACACAUUUUCAACUAACAUGGCACGAAAACACGUUCAACUGGAUUCGCUUUCAGUGCUUUUUUCUGACAGUGCACUGAAAACGCGUCCUACGU	chr3:9831780..9831932(+)	Genome-wide analysis of small RNAs reveals eight fiber elongation-related and 257 novel microRNAs in elongating cotton fiber cells (PMID:24044642)	-	-	-	-
gra-miR8641	UUUUUACUUUGGGACACUGAUGGC	gra-miR8641	UUUUUUUUUUUUUACUUUGGGACACUGAUGGCUAGGACCUUAAAAAAAUUAAAUACACUGGUGCCAACCAACAAUGUUCCAAAAUUAAAAAAAAAAUACAUUGGGAGCCGAAAAUUAUACUUGGUGCUGGCCAUGUAAAAAAAUUUUAAAUACACUAAUACCGGCCAUUAGUGUCCCAAAGUAAAAAAAAAUGUCUU	chr4:755210..755406(-)	Genome-wide analysis of small RNAs reveals eight fiber elongation-related and 257 novel microRNAs in elongating cotton fiber cells (PMID:24044642)	-	-	-	-
gra-miR8642	UGAUCAAAACAGGAACGAAUUCAA	gra-miR8642	GAUAUUAACGUUUGAAUCCAUUUCUAUUUUGGUCGCCCAUUGUUAAAUUGAUAACAAAGAGCCUUUUUCUAAUGGGUACAAUAACACAUUUAAAACAUACGUGAUCAAAACAGUUAAAAAAGACUUUUCGUUAUCAAUUUAAUGGCAAGUGAUCAAAACAGGAACGAAUUCAAACGCUAAUAU	chr5:4343457..4343639(+)	Genome-wide analysis of small RNAs reveals eight fiber elongation-related and 257 novel microRNAs in elongating cotton fiber cells (PMID:24044642)	-	-	-	-
gra-miR8643a	ACAUAUUAAGAAGUCGAAUUG	gra-miR8643a	AUGUCUUUUAACAUAUUAAGAAGUCGAAUUGACAAUGAAGAAAGAAGUAGGAAGCCGAAAAGCCAUCAUUGCCUAUAAUCAAAACCCAUAAACCCGUACCAUGAUUCUUUCUUCACUGCCAAUUCGACUUCCUGAUAUGUUAAAAGAAAU	chr2:23366322..23366471(-)	Genome-wide analysis of small RNAs reveals eight fiber elongation-related and 257 novel microRNAs in elongating cotton fiber cells (PMID:24044642)	-	-	-	-
gra-miR8643b	ACAUAUUAAGAAGUCGAAUUG	gra-miR8643b	AUAUCUUUUAACAUAUUAAGAAGUCGAAUUGACAGUGGAGAAAGAAGUAUGAAGUCGAAAGCCAUCAUUGUCUAUAAUCAAAACCCAUAAACCCGUACCAUGAUUCUUUCUUCAUUGCCAAUUCGACUUCCUGAUAUGUUAAAAGGAAU	chr5:63155058..63155206(+)	Genome-wide analysis of small RNAs reveals eight fiber elongation-related and 257 novel microRNAs in elongating cotton fiber cells (PMID:24044642)	-	-	-	-
gra-miR8644	UUAAACUCCAGAAGUAGGGCU	gra-miR8644	AGUGAAGCUUUUAAACUCCAGAAGUAGGGCUAGAAUGUUGUCAUGUAUCUAUUUAAUUAUUAUAGGCAUUAAUUAACUUUCUUAAAUAUAUCCUAGUAAGACACAUGGCAACCCUCUAACUUUGCUUGUGGAGUUUAUGAACUUCUAU	chr13:35193216..35193363(+)	Genome-wide analysis of small RNAs reveals eight fiber elongation-related and 257 novel microRNAs in elongating cotton fiber cells (PMID:24044642)	-	-	-	-
gra-miR8645	UUGGUACCUGAACUUGACGUCU	gra-miR8645	AAGGUUCACAUUGGUACCUGAACUUGACGUCUCGGUUCAAAUUGGCUUUUAAGUCCAAAUUAGUACUAGAGUUAGAUGAGGUAUUUGAACCAAUUUUAACUAUGAAGUCAAGUUUGGUACUAAUUUGAACCAA	chr5:3507099..3507231(+)	Genome-wide analysis of small RNAs reveals eight fiber elongation-related and 257 novel microRNAs in elongating cotton fiber cells (PMID:24044642)	-	-	-	-
gra-miR8646	UAGUGAGGAUGGGAAAUUUGU	gra-miR8646	GUAUGGAAAGUAGUGAGGAUGGGAAAUUUGUUGAUCCAAAUGAUUGGUUUAGGAAAUUAAUCAUUUGAUUUACAAAUUUUUCAUCUUCACUCGUUUCCUGCU	chr2:7413256..7413357(-)	Genome-wide analysis of small RNAs reveals eight fiber elongation-related and 257 novel microRNAs in elongating cotton fiber cells (PMID:24044642)	-	-	-	-
gra-miR8647	ACCGAUUUGCUCUUUGAUCUA	gra-miR8647	AUGAGCAUGUUAGAUCAAAAAGUAAAUUGAUCCUUUUGUUCAAAAUUUUAUCAAUUCCUAUUUGUUAAAAACUGAUCCAUGCAUGUAAGCAUAAGGUACACGUGGCUUGAUUAUUAUGUCAACCAUACCCAUUUUUAACCGUGAAAAUGAAUUAAUUUUUAAUAGAAAUGACCGAUUUGCUCUUUGAUCUAAUGUAUAUAA	chr3:18899142..18899342(+)	Genome-wide analysis of small RNAs reveals eight fiber elongation-related and 257 novel microRNAs in elongating cotton fiber cells (PMID:24044642)	-	-	-	-
gra-miR8648	UUUCAGCGCAGUAGAAGGAUU	gra-miR8648	AUUAUGGUUUCAGUCCUUAUACUAUGCUGAAAUUUGAGAUUUAACCCUUUCAAUGACGUAAUUUGGCCCCUCUACUAUUAUAAUGUUAUUAAUAGGUCCAAAAUGAUAGCAUUGUUAAUAGUAGUGACGUGGAUUUUUACCAUAAGAAAGUUAUCUGACCUAUCUUUACCAUAAGAAAUUUAUUAACAACAAAAUCCUCAUCAUCAUUUUAAUGGCAACUUUUAACAAUGUUAUAACAUUAUAACAGUGGAGGGUCCAAAUUAUGUCAAAUUAAAAGGAUUAAAUCUCAAAUUUCAGCGCAGUAGAAGGAUUAAAACCAUGA	chr10:709534..709855(+)	Genome-wide analysis of small RNAs reveals eight fiber elongation-related and 257 novel microRNAs in elongating cotton fiber cells (PMID:24044642)	-	-	-	-
gra-miR8649	ACACUGUGGAAGUGGAUCUCUCUC	gra-miR8649	UCAUAUAUAAGGAGGGAUGCACUUGCAUAGCGUAAAAACUAAAGUAAUUUUGCAUACUUUUGUAACUAGUUAUAUAAUUAAUAUUUUAAAAAUUUAUAUAAAUAUUUACGAAAGUGUGUAAAAUUACUUUAAUUUUUACACUGUGGAAGUGGAUCUCUCUCAUAUAUAUAC	chr13:57495015..57495185(-)	Genome-wide analysis of small RNAs reveals eight fiber elongation-related and 257 novel microRNAs in elongating cotton fiber cells (PMID:24044642)	-	-	-	-
gra-miR8650	AGUGGAAGGACAAAAUGCAAUCUG	gra-miR8650	UGGUAGGAGGUAGAUUGCAUGUUGUCCAUUUUAUUUAGAAAAUAGAUAAAUUAGUUCUUUUAGGUUAAAUUAAAGAAUAAAUCAGCAUUUUCUGUUAAAAAUCAUAUCCAUUUUUGCUAUUCAAAAAUGGUGUAACUAAUAGAACAACCAGAGUACAAGUGUCAUGUGUACUUUAUGCUGACAUAUAAAAAUCAAUUAUUAACAGAAGAAAUGGAUGAAAAUUUACUCAUUUUUUUAGUGGAAGGACAAAAUGCAAUCUGACCCUUAAUA	chr10:1206814..1207083(+)	Genome-wide analysis of small RNAs reveals eight fiber elongation-related and 257 novel microRNAs in elongating cotton fiber cells (PMID:24044642)	-	-	-	-
gra-miR8651	UUAAUGGAUCAUAACAGCAGGUAU	gra-miR8651	UUUGGCAUUGCAUACCUGCUAUUAUGAUCCAUUAAUUCUGGAUAUCCCGUCUUCAAGCUCCCCUGCAUAUUUGGUAUCAGAACAUGUGCAAAAAAGAUUUCCUUUAAAUCUUAACAGAUUUAAAAAGAAAAUCUAGGAGUUGAUGGCUCUGAUACCAAAUAUGCAGGGGAGCUUGAAGACGGGAUAUCCAGAAUUAAUGGAUCAUAACAGCAGGUAUGUUAUGCCAA	chr2:36389047..36389273(-)	Genome-wide analysis of small RNAs reveals eight fiber elongation-related and 257 novel microRNAs in elongating cotton fiber cells (PMID:24044642)	-	-	-	-
gra-miR8652	AUUAUGUGUAUGAAACUUUAGUU	gra-miR8652	AUUUGGUACAAUUAUGUGUAUGAAACUUUAGUUGUGGUUUAAAGAAGUAAAUAUAUUUAUUUAUUUUCAUAUUGAAAUAAUAUAAUUGUUUAUUUGCGUAAUAUAUAAACGUAAAAUAUUGUUACAUGGAUAAUUUUUGUAGUGGUUUGUAAAAAUCAAUUACAACCAAAAUUUAAUAUACAUAAUUACACUAAAUC	chr9:66471842..66472038(-)	Genome-wide analysis of small RNAs reveals eight fiber elongation-related and 257 novel microRNAs in elongating cotton fiber cells (PMID:24044642)	-	-	-	-
gra-miR8653a	UAAAUCUACGUAUGGAAAUUC	gra-miR8653a	ACAAUCGUGGUAAAUCUACGUAUGGAAAUUCUGUGACACUGGAUCCGCUAUUACACUGGCCGUAAAAUAAGUUUGAAUAAUUUUGAGGUGUUCCAAGGGGAUGAGAUGGUCUCGGCCUUCCAUAACAAGUAUACAUCUCCUAGAGUAGUAGAACAUUAGUUCACGAACAACUAAUGUUCUACUACUCCGGGAGAUGUAUAUAUGUUAUGGAAGGUUGAGACCAUCCCAUCUCCUUGGAACACCUCAAAAUUGUUCAACUUAUUUUACGGCCAGUGUAAUAGAGGAUCCAGUAUCAGAGAAUUCCCAUACGUACAUUUACCACGAUUGUC	chr11:60619123..60619451(+)	Genome-wide analysis of small RNAs reveals eight fiber elongation-related and 257 novel microRNAs in elongating cotton fiber cells (PMID:24044642)	-	-	-	-
gra-miR8653b	UUCAAACUUAUUUUACGGCCA	gra-miR8653b	UCUAUUACACUGGCCGUAAAAUAAGUUGAACAAUUUUGAGGUGUUCCAAGGAGAUGGGAUGGUCUCAACCUUCCAUAACAUAUAUACAUCUCCCGGAGUAGUAGAACAUUAGUUGUUCGUGAACUAAUGUUCUACUACUCUAGGAGAUGUAUACUUGUUAUGGAAGGCCGAGACCAUCUCAUCCCCUUGGAACACCUCAAAAUUAUUCAAACUUAUUUUACGGCCAGUGUAAUAGC	chr11:60619169..60619404(-)	Genome-wide analysis of small RNAs reveals eight fiber elongation-related and 257 novel microRNAs in elongating cotton fiber cells (PMID:24044642)	-	-	-	-
gra-miR8654a	AAGGAUACUACUUUGAUGGAGAAA	gra-miR8654a	AACUUAUUCUUUUUCUCCAUCAAAGUAGUAUCCUUAACCUCGUUGUUUGAAACUUAUGUUAGUGGUAGGGGUAAGAAAACUUUCAGGGGGAGUAACUGUGACGGUGGAGAAAAAGUUGAAAUUUGAGUCAAGGUGACAAUGGGUGUAGUUAUUAUUUAAUCACAGCAACCGUUACCGACUUGAGUCGCAUUUCAGCUUUUCUCCAUAGUCACAAUCACUCUUCCCCCGAAAAGUCUUAUUGCCCCCAACUCUGCCACAAGUAUUGGACAAUGAGGUUAAGGAUACUACUUUGAUGGAGAAAAAGAAUAAGU	chr13:13905949..13906259(+)	Genome-wide analysis of small RNAs reveals eight fiber elongation-related and 257 novel microRNAs in elongating cotton fiber cells (PMID:24044642)	-	-	-	-
gra-miR8654b	AAGGAUACUACUUUGAUGGAGAAA	gra-miR8654b	AACUUAUUCUUUUUCUCCAUCAAAGUAGUAUCCUUAACCUCAUUGUCCAAUACUUGUGGCAGAGUUGGGGGCAAUAAGACUUUUCGGGGGAAGAGUGAUUGUGACUAUGGAGAAAAGCUGAAAUGCGACUCAAGUCGGUAACGGUUGCUGUGAUUAAAUAAUAACUACACCCAUUGUCACCUUGACUCAAAUUUCAACUUUUUCUCCACCGUCACAGUUACUCCCCCUGAAAGUUUUCUUACCCCUACCACUAACAUAAGUUUCAAACAACGAGGUUAAGGAUACUACUUUGAUGGAGAAAAAGAAUAAGU	chr13:13905950..13906260(-)	Genome-wide analysis of small RNAs reveals eight fiber elongation-related and 257 novel microRNAs in elongating cotton fiber cells (PMID:24044642)	-	-	-	-
gra-miR8654c	AAGGAUACUACUUUGAUGGAGAAA	gra-miR8654c	AACUUAUUCUUUUUCUUCAUCAAAGUAGUAUUCUUAACCUCAUUAUCCAAAAUUUGUGUCAGAGAUGGGGGCAAGAAGACUUUCACAACAACGAGUUCUUUAAUCACAACAACCUCUGCCGCCCCGAGUCGAUUUUUAGCUUUCCUCUAUCGUAUUUGUCACUACCUCUAAAAGUUUUCUUGCCCCCACAUUUGACACAUAUUUUGAAUAAUGAGGUUAAGGAUACUACUUUGAUGGAGAAAAAGAAUAAGU	chr2:53874733..53874984(-)	Genome-wide analysis of small RNAs reveals eight fiber elongation-related and 257 novel microRNAs in elongating cotton fiber cells (PMID:24044642)	-	-	-	-
gra-miR8655	AUAUGUUCUGAUUAUAUCUGU	gra-miR8655	UGUCAUCACAAAUAUGAUCUGAACAUAUUAAAAACACGUUGAUCAAAUUGUAAAUAUAUUUAUACUUAUGGUGUAGAAAGUGCACAUUUAUCUUUAACAUGUACCUUGUGGAGGUUUCUAUUAUUAAACAACCAUGGGGUUGUUUUUUUCCCACCAGCCAAGACGAAGGGUUUAAUAGUUUUUAGGUUAUGAAAUCUGACAAUUUGAUCCUAAAUUAAAUUGAAGUAGAAUUGAAAUAUUUGGGGAAAAAGUCAAACCAGUCAUACAAUGAAUAAUUUAAGAGUGUUUUUUUUAUGUGAAAUUGUUAAUUUUUUAAAGGUUUUUAUUAUUUUAUUAUUAAAUUUAUUAUAUGUUCUGAUUAUAUCUGUUCUUUUUGAU	chr4:4325745..4326122(+)	Genome-wide analysis of small RNAs reveals eight fiber elongation-related and 257 novel microRNAs in elongating cotton fiber cells (PMID:24044642)	-	-	-	-
gra-miR8656	UGGAAAAGUGGUAAUAAGGGG	gra-miR8656	UUGAAGUUGAUGGAAAAGUGGUAAUAAGGGGGAUAUUAACAACUAGUGAGAAAAUAGUAUGCAAGGAUUUCAAAAUUUUUGUUAAGCUCACACAAAAUCUAUGCUCACCGACACCCUUCAUCUCAUCCCAGCUACCUGGUCUGGUCAAUAACCAAGAAGCGACCACUUAUUUGGCAAACAGAAUGCUUGAAGCCAUUGAGAAGAAAAAUUUCAAAGUCCGCUAUCUUCUCACUAGUUGUUGGUAUCCCCUUAUUACCACUUUUCCAUCGGCUUCAAU	chr13:51813682..51813958(+)	Genome-wide analysis of small RNAs reveals eight fiber elongation-related and 257 novel microRNAs in elongating cotton fiber cells (PMID:24044642)	-	-	-	-
gra-miR8657a	UGUAGUAAUUGUAGAAGUUCAGGG	gra-miR8657a	UAGAUUGAAUUGUAGUAAUUGUAGAAGUUCAGGGACUAUUCUGCUAUUUUUCUUUUUUCAUGAGUAUCUACAGGAUCUUGAUCUAAAAUAUAAAAUAAUUCAUUUAUUAGCAUAUAUAUUUCAUUUCUAAUUCAUUUUACAAUUAAUACCCUUUUAUUUUUUAAAUUUACACAAUUACCCUAAACUUUUACAAUUUUUGUAAUUUAAUCCC	chr10:53821358..53821568(+)	Genome-wide analysis of small RNAs reveals eight fiber elongation-related and 257 novel microRNAs in elongating cotton fiber cells (PMID:24044642)	-	-	-	-
gra-miR8657b	UGUAGUAAUUGUAGAAGUUCAGGG	gra-miR8657b	UGGACUAAAUUGUAGUAAUUGUAGAAGUUCAGGGACUAUUCUGCUAUUUUUCCUUUUCCACGAGUAUCUACAAGAUCUUGAUAUAAAAUAUGAAAUUGCUCAUUUAUUAGCAUAUAUUUCAUUUCCAAUCCAUUUUACAAUUAAUACCCUUUCAUUUUUUAAAUUUACAUAAUUACCCCAAACUUUUACAAUUUUUGCAAUUUAAUCCC	chr3:5461726..5461934(-)	Genome-wide analysis of small RNAs reveals eight fiber elongation-related and 257 novel microRNAs in elongating cotton fiber cells (PMID:24044642)	-	-	-	-
gra-miR8657c	UGUAGUAAUUGUAGAAGUUCAGGG	gra-miR8657c	UGGACUAAAUUGUAGUAAUUGUAGAAGUUCAGGGACUAUUCUGUUAUUUUCCCUUUUUCACUAGUAUCUACAAGAUCUUGAUCUAGAAUAUAAAAUUACUCAUUUAUUAGCAUAUAUUUUAUUUCCAAACUAUUUUACAAUGAAUACCCUUUUAUUUUUUUGAAUUUAUACAAUUACCCUAAACUUUUACAUUUUUUGCAAUUUAAUCCC	chr8:44962404..44962613(-)	Genome-wide analysis of small RNAs reveals eight fiber elongation-related and 257 novel microRNAs in elongating cotton fiber cells (PMID:24044642)	-	-	-	-
gra-miR8657d	UGUAGUAAUUGUAGAAGUUCAGGG	gra-miR8657d	UGGACUGAAUUGUAGUAAUUGUAGAAGUUCAGGGACUAUUCUGUUAUUUUUCCUUUUUCAUAAGUUUCUACGGGAUCUUGAUCUAAAAUAUAAAAUAUUCAUUCAUUAGCAUAUAUUUCACUUCUAAUUCAUUUCACAAUUAUUACCCUUUUAUUUUUUAAUUUACACAAUUACCCAAAACUUUUACAAUUUUUGCAAUUUAAUCCU	chr9:6849844..6850050(-)	Genome-wide analysis of small RNAs reveals eight fiber elongation-related and 257 novel microRNAs in elongating cotton fiber cells (PMID:24044642)	-	-	-	-
gra-miR8657e	UGUAGUAAUUGUAGAAGUUCAGGG	gra-miR8657e	UAGAUUGAAUUGUAGUAAUUGUAGAAGUUCAGGGACUAUUUCGCUAUUUUUCUUUUUUCACGAGUAUAUACGAGAUCAUGAUCUAGAAUAUAAAAUUAUUCAUUUAUUAGCAUAUAUUCCAUUUCCAAUUCAUUUUAAAAUAUAAUACCCUUUUAUUUUUUAAAUUUACACAAUUGCCCUAAAGUUUUACAAUUUUUGUAAUUUAAUCCC	chr9:30750731..30750940(-)	Genome-wide analysis of small RNAs reveals eight fiber elongation-related and 257 novel microRNAs in elongating cotton fiber cells (PMID:24044642)	-	-	-	-
gra-miR8658	UUUGAAAAGUACAGGGACUAU	gra-miR8658	AAAAUGUGCCUAUAAUCCCUGUCUUUUCUAAAAUUUGGAAUUUAACAUCUUUACUUCUCAGAUUUUAAAAUUCAAAUUUAACAAUUGUUAAUUUUUUUUUUUUAACUACUCACUUGGUAGCCAUGUGAAACUGAAUUUUGAAAUCUGAACCUAAAAAUACAAGCACAAGGACUAAAUUUCUAAUUUUUGAAAAGUACAGGGACUAUAGGCAUGUUU	chr10:881077..881292(+)	Genome-wide analysis of small RNAs reveals eight fiber elongation-related and 257 novel microRNAs in elongating cotton fiber cells (PMID:24044642)	-	-	-	-
gra-miR8659a	AAUUUUUUAAGGUUGUUUGUGGAA	gra-miR8659a	GGCACAUGGUAAUUUUUUAAGGUUGUUUGUGGAAUAAAAUUUUUUUACUACCAAUGUACCAAAUAGUAACCCUAAAAUAAAAUAUGAGUUAGUAUUUGGUACACUGACAGUGCAUUUUUUUAUUCCGCAAGCAGCCUCAAAAACUUGCCACGUGUCU	chr2:60344590..60344746(-)	Genome-wide analysis of small RNAs reveals eight fiber elongation-related and 257 novel microRNAs in elongating cotton fiber cells (PMID:24044642)	-	-	-	-
gra-miR8659b	AAUUUUUUAAGGUUGUUUGUGGAA	gra-miR8659b	AGGUUUUAGACUCCACAAACAGAGUUAAGGAAUUGACAAGUGUCAAAAUAUUUAAAUAUAUAUAUUUUAAAAAAAAACACAUGUCAAUUUUUUAAGGUUGUUUGUGGAAUAAGAAAAUC	chr5:40491855..40491973(+)	Genome-wide analysis of small RNAs reveals eight fiber elongation-related and 257 novel microRNAs in elongating cotton fiber cells (PMID:24044642)	-	-	-	-
gra-miR8660	ACGAAAAAUUAAAUGGAGGGCUA	gra-miR8660	AAAAUCAAUUUAGCCAUUCAUUUAAACUUUCUUCUAUUUUAGCUAUUAAACUUGUAUUAUUUGUCAAAUCACCUAAAAAUAGAUGAAAAAGUUAACAUUGUUGAUGUGACAUACAUGUGAAUUGCUACGUGGAUGCCAUGUCAACAAUUAAUUAGUUUUUAAAUUUUAAAAAAAUUCAAAAUAAUAUAUAAAAAUUAUUUUAAAAAUUAUAAAAUGUAUUUUUAAAUUUUAAAAAUAAUUAGUUAAUUGCAAACGUGGUGUAUACUGCGUCAACAAAGUUAACAAACAUUAACUUCUAGCUAUUUUGGGUGAUUUGACAAGCAAUGCAAGUUUAUGAGCUAAAAGAGACGAAAAAUUAAAUGGAGGGCUAAAAUAUAUUU	chr4:34280607..34280986(-)	Genome-wide analysis of small RNAs reveals eight fiber elongation-related and 257 novel microRNAs in elongating cotton fiber cells (PMID:24044642)	-	-	-	-
gra-miR8661	CAUUACUUUUUCAUUCAUUAA	gra-miR8661	AGAUCAUGUCCAUUACUUUUUCAUUCAUUAAUUUCUAAUUAUAUAAGCAUUAACAUUCAAAUGUGUAAUAUUGAAUAGUAAUGGAUACAAAAGUAAUGGAGGGGAACC	chr3:304604..304711(+)	Genome-wide analysis of small RNAs reveals eight fiber elongation-related and 257 novel microRNAs in elongating cotton fiber cells (PMID:24044642)	-	-	-	-
gra-miR8662	GGCGUACUUUCAGAGAACAUUUUG	gra-miR8662	AUUGAGGUGGUAGAAUGUUCUCUGAAAGCACGCCUUGUAAGACGCACUUUCAGCCUAUACGACAUCCAAGUCAACUUAAAAUGCGUCCUACAGGGCGUACUUUCAGAGAACAUUUUGCCACCUUAUC	chr8:50168684..50168810(-)	Genome-wide analysis of small RNAs reveals eight fiber elongation-related and 257 novel microRNAs in elongating cotton fiber cells (PMID:24044642)	-	-	-	-
gra-miR8663a	UUUGAACUUGGCAACUUUUUUCAC	gra-miR8663a	CCGUGUCAGGUUUGAACUUGGCAACUUUUUUCACAUUGAGACCUAAACUUUUUUUUAUCCAAGUUAGACCCUAAACUUGGUAAUUAUUCCCACAUUAAGCUUGAACUUACAAUUGUUCUCACAUUGGGGUUUGAAUUUGAGGGUUUUCAAGGGCUAAUUUAGAUAAAAAAAGAUUUCAUGUCCCAAUGUGAGAACAUUUGUCAAGUUUAGUGCCUAACUUUGACAACA	chr1:7969947..7970174(+)	Genome-wide analysis of small RNAs reveals eight fiber elongation-related and 257 novel microRNAs in elongating cotton fiber cells (PMID:24044642)	-	-	-	-
gra-miR8663b	UGAGGCAUGAACUUGGCAAUUUU	gra-miR8663b	AAUCACUUUUUGAGGCAUGAACUUGGCAAUUUUCCCCACAUUUGGGCCUGAAAUUUUUUUUGUCCAAGUGAGGCCCUAAACUAGGCAAUUGUUUUCAUAUGGGGGCUGGAACUUUUUCUUUGGUCCAAGUUAGUCCUUGAAAUGUGGGAACAAACUUGGACAAAUAAAAGGUUCAAGCCCCAAUGUGGGAACAGUUGUCAAAUUCAGGGCCUAACUUGAACCAAAAAAAAAAAUCCAGGCCCCAAUGUGGGAAAAGUUGCUAAGUUCAGGCCCCAAAUAGUGAUUU	chr8:33878980..33879265(-)	Genome-wide analysis of small RNAs reveals eight fiber elongation-related and 257 novel microRNAs in elongating cotton fiber cells (PMID:24044642)	-	-	-	-
gra-miR8664	UGGAGUCAACGGUGGGACGGAGA	gra-miR8664	GCUGCUACUGUUUCUGUCCUUUCGUUCUUUCUAUUUUGCAGGUGGCGAUGGAGUCAACGGUGGGACGGAGACCCUCGCUUU	chr6:35610906..35610986(+)	Genome-wide analysis of small RNAs reveals eight fiber elongation-related and 257 novel microRNAs in elongating cotton fiber cells (PMID:24044642)	-	-	-	-
gra-miR8665	UUAAUUAUUAUAUAGAUCAAGGAU	gra-miR8665	CAAUUGAUUAAUUUUUGGUGUUUAUGAGAUUAAAUGAUGAUUUGGUAAUCUUUAUUGUUAAUUAGGAUUAUUUUGUACAGGAAUUUUGGUUAGUUUUGAACCUAGGGCCUAAUUUGAAAUUAUGUAAAAAUUUAGCAUAUUAAUUGUGAAGAAUUCGAAUGGUAAAGGCUGCUUUGGGGUGUUAUUGAAUUUAGUUGGAAGUAUUAGAGGUUAAAAGUGAAAAUUUAAAAUAUUUUGGUGUUAAGGACUAAAUUGAAUAAAGUGUAAAAUUGUAAAAAAUGAAAUUUAAGGGGCAUAUGCAUAGAAAUAAACUUAAUAAUGUAUUUGAAUUGAAUAAAUUGAAUUUAAUUAUUAUAUAGAUCAAGGAUUGAACGGUAC	chr2:22248718..22249095(-)	Genome-wide analysis of small RNAs reveals eight fiber elongation-related and 257 novel microRNAs in elongating cotton fiber cells (PMID:24044642)	-	-	-	-
gra-miR8666	UUGGUGAUCAUAAGUACAUAA	gra-miR8666	GAUUUUCGAGUUGGUGAUCAUAAGUACAUAACAAUCUAGUCCCCCUAUUAGGUCUAAGGAGGGUCAUAAAGUGGCGUUCUUUAGAGCCAUCACUUCGUAUUUAUACAGCUUGUUGAAUACGCAGCGACCACCGAAACAUGACAUUAACUUUGCCACGUGUACAGGUGGAUCAAGCCUAUCUACAUUUGACCAUUUGUGCUCCUCGGUUAUUUGAAUCAUCAAAACAAGGGAAAGAAAAACUUCUUUAAAAUAGGGGGUUUUAGAAACCCUAAACUUAUAAAUUUAACUUUUCUACAAGUAGGCUCGAUUGAGGCUUUCUUCAAGGUAAAUCUUGUUAACUUCCUCGUCUCAGGUUUUAGCUUUGUUAUGUACUUAUGAUAACUAACCCAGAAACUA	chr6:911375..911770(+)	Genome-wide analysis of small RNAs reveals eight fiber elongation-related and 257 novel microRNAs in elongating cotton fiber cells (PMID:24044642)	-	-	-	-
gra-miR8667	UUUCCAAUAGUUUUAUGCCACAUC	gra-miR8667	UUGUACCCAUUUUCCAAUAGUUUUAUGCCACAUCAGCAUUUUUAUCUUGAAUUUUAGCAUAUUCAACCUGAAAAAAAAUCAAAUCCAAAUUAAAAUCCUAAAAUUCAGGAUGAAAUUACUGUUGUGACAUAAAACUAUUGGAAAGAGAUAAUAU	chr9:16980390..16980543(+)	Genome-wide analysis of small RNAs reveals eight fiber elongation-related and 257 novel microRNAs in elongating cotton fiber cells (PMID:24044642)	-	-	-	-
gra-miR8668	UUUUGGAAUCAAGACUACAU	gra-miR8668	UAUUGUUUCAAUUUAGUCUUGAUUCUACAAAAAUUAACCCUUAACGUUUACACAUUGUGUAAUUUGGUCCUUUUUCCCCUCCUAUUUUGCUUUUCUUUGUGACAAAUGAAAGUAAAACAGCAAAACAAAGACCACAUUGCACAUUGUGUAAAUGUUGAGGGUUAUUAUUUUGGAAUCAAGACUACAUUGACACAGUU	chr13:57945328..57945524(+)	Genome-wide analysis of small RNAs reveals eight fiber elongation-related and 257 novel microRNAs in elongating cotton fiber cells (PMID:24044642)	-	-	-	-
gra-miR8669	AAAGACGAAAGACAAAAUCUCAAU	gra-miR8669	CUCGGAUUAUAUUGAGGUUUUGUUUCCGCCUUUAUUGAGAGCCAACAUGCUGUGAGCAAUUUGAUUCACAGAGAGAGAACACCUUGAAGAAUUGGGCUAUACUUGGACGCCAAUGGGCGAGACACUCAUGUCCCCUUAGUAAGUGGCCUUGUGUCCACGUAUGGCUCGAUUCCUCAAGGUGCUCUCCUUAUAUUAGUGAAACUGCUCAUGGCACAUUGACUCUCGAUAAAGACGAAAGACAAAAUCUCAAUACAACCCGAA	chr12:7740459..7740719(-)	Genome-wide analysis of small RNAs reveals eight fiber elongation-related and 257 novel microRNAs in elongating cotton fiber cells (PMID:24044642)	-	-	-	-
gra-miR8670a	AAAGUUGGGCCCCUGUUGGUGCGG	gra-miR8670a	CACCGAAGCUAAAGUUGGGCCCCUGUUGGUGCGGGAGCGUCGGUAAAAAAGUGUCCCCAUUUCAGACAUCAACUGUUUUAUCCCGACACUUUUUUUACCCGACGCUCCCGCACCAACAGGGGCCCAACUUUAGCUUCGGUGC	chr10:9698287..9698428(-)	Genome-wide analysis of small RNAs reveals eight fiber elongation-related and 257 novel microRNAs in elongating cotton fiber cells (PMID:24044642)	-	-	-	-
gra-miR8670b	AAAGUUGGGCCCCUGUUGGUGCGG	gra-miR8670b	CACCGAAGCUAAAGUUGGGCCCCUGUUGGUGCGGGAGCGUCGGGUAAAAAAAGUGUCGGGAUAAAACAGUUGAUGUCUGAAAUGGGGACACUUUUUUACCGACGCUCCCGCACCAACAGGGGCCCAACUUUAGCUUCGGUGC	chr10:9698288..9698429(+)	Genome-wide analysis of small RNAs reveals eight fiber elongation-related and 257 novel microRNAs in elongating cotton fiber cells (PMID:24044642)	-	-	-	-
gra-miR8671	AACUGUUCGUGAUAAGAUGUCGGU	gra-miR8671	UGCUUUCUUCAACUGUUCGUGAUAAGAUGUCGGUGGUUCAAUCUUUAUAUCCCAUGGUGCUAAUGUAUCUUCUAGAGGCCAUAUAUCUGCUGGAAUAAUUCUAUUUACCUGGCCUCCAGAAGAUACAUUAGCACCAUGGGAUAUAAAGAUUGAACCACCGACACCUUAUCAAAAAUAGUUGAAGAAAGCAU	chr11:54253078..54253268(+)	Genome-wide analysis of small RNAs reveals eight fiber elongation-related and 257 novel microRNAs in elongating cotton fiber cells (PMID:24044642)	-	-	-	-
gra-miR8672	AAGAGAAAUGAUUGUAUGAAACAG	gra-miR8672	UAGGUAAAGAAAGAGAAAUGAUUGUAUGAAACAGAUAUAUUAUUAUUUUUUAAUAAUUUUAUGUCACAUCAAUAAUUUAAUCCUGAAUUUCAGGAUUUUAAUUUGGAUUUAAAUUUUUUUAAGAUAAAAAUGUUGAUGUAGCAUAAAGCUAUUAGAAAAAGAGAUAUAGAUGACGUGACGUCACUGUUUCAUAUAAUCUUUUUUUUCAGAGAAAU	chr11:62009473..62009687(+)	Genome-wide analysis of small RNAs reveals eight fiber elongation-related and 257 novel microRNAs in elongating cotton fiber cells (PMID:24044642)	-	-	-	-
gra-miR8673	AAGAUAUGUAAACCUUGAGGGCUA	gra-miR8673	AAUAACAAAUUUAGCCUUUGAUGUUUACAUAUUUUGUUAAUUUGGCCUUAAUUCUAAAAAUUUAGCCUCAAUAUUUACACAUUUGCACAAACAUUGUGAGCUAAAUUUAUUAAAUCAGGACCAAGUUAGCAAGAUAUGUAAACCUUGAGGGCUAAAUUUAUUAU	chr8:20127854..20128017(-)	Genome-wide analysis of small RNAs reveals eight fiber elongation-related and 257 novel microRNAs in elongating cotton fiber cells (PMID:24044642)	-	-	-	-
gra-miR8674a	UUAGAAAGGGACCAUGGAUGAUGU	gra-miR8674a	CCAUUCCCAUCACAUCAUCUAUGAUCUCUUUCUAAUUAUUUAAUGACAUUUCAGGAAUCAUUUUCCAUGUUAUUGACAUAUAAUUUUGGUGAUUUUUUAACCCUGAAUUUUGAACCCAAACUGUAAAUCUCAAACCCUAAACCUCGAACCCUAAGCCCAAGUUUAAGAUUCAAUGUUUGGGGUUAGAGUUCAAGAUUUGAAAUUCGAGUUUGAGGUUCAUGAUUUAGAAUUUAGGGUCAAGGUUCGGGAUUAGAGAUUUAGGGUAAAAAAAUUACUAAAAUUAUGUGUCAAUGACAUGGAAAAAAUUGUUGAAAUGCCAUUAUAUAAUUAGAAAGGGACCAUGGAUGAUGUGUUAGAAGAG	chr10:59836292..59836652(+)	Genome-wide analysis of small RNAs reveals eight fiber elongation-related and 257 novel microRNAs in elongating cotton fiber cells (PMID:24044642)	-	-	-	-
gra-miR8674b	UUAGAAAUGGACCAUGGAUGAUGU	gra-miR8674b	AUCUUUCCUAUCACAUUAUCCAUGGUCUCUUUCCAAGUAUUUAAUGACAUAUCUGAAUUUUUUUCCAUGCCAUUAACACAUAAUUUUGGUAAGUUGUUCCUUCAGCCCUAAAUCUAGAACCUUGAACCCCAAAUCUGAACACCGAAUCCAAACCUUGAACCUCGAAUUUUAAACCCUAAACUCAAACCCAAACCCUAAAUCCUAAAACUUAAGUUCAAGGUUUAGGGUUCAAAUUUGGGGCUCAAGGUUUAGGUUCGAGGUUGAAGGUUUGGGCUUAGGGUUUAAGGUUUAGGGUUUUGGGUUCAAGGUUUAAGAUUCAAGAUUUAAGAUUCAGAGUUGGGGGUUCUAGGUUUAAGGUUCAAGGUAAAAGAAAAUUAUAAAAAUUAUGUGUCAAUGACA…	chr8:8534158..8534620(+)	Genome-wide analysis of small RNAs reveals eight fiber elongation-related and 257 novel microRNAs in elongating cotton fiber cells (PMID:24044642)	-	-	-	-
gra-miR8674c	AAGGGAUACAGGAUGAUGUGGCAU	gra-miR8674c	UGAAACAAAGACGCCACAUUAUCUUGUAUCCCUUACCAAUUAUUUAAUGCCAUUUCAACAUCUUUUUCUAUGUCAUUGACACAUCAUUUUGGUGAUUUUUUUAACCUGAACCCUAAACUAUGGAUCCUGAACCUUGAACCCUAAACCAUGGACCCUGGACCUAGGGACCCUGUACCUUGGACCCAAGGUUUAGGGUCGAGGUUGAGAUUAGGGUUCAAAAUCCAAAGUUUAGGGUUUAGCAUCCAAGGUUCAAGGUUUGGGGUCCAAGGUCGAAGGUUUAAGAUUCAGGGUCCAGGGUUCAAGGUCUAGAGUUCAAGGUCUAGGAUCGAUGUUUCAAGUUAAAAAUUACCAAAAUGAUGUGUCAAUGACAUGGAAAAAGAUGUUGAAAUGGCAUUAAAU…	chr3:37019414..37019853(-)	Genome-wide analysis of small RNAs reveals eight fiber elongation-related and 257 novel microRNAs in elongating cotton fiber cells (PMID:24044642)	-	-	-	-
gra-miR8675a	AAGGUGAUGACCUGCUACAAUUUU	gra-miR8675a	CGUGACACUUCGAGAUUAUGUUAGAUCAUUACUUUAAAAUUAAAAGAUAUAUAAAUUUUAAGGUGAUGACCUGCUACAAUUUUAGAGUGUCAU	chr5:144576..144668(-)	Genome-wide analysis of small RNAs reveals eight fiber elongation-related and 257 novel microRNAs in elongating cotton fiber cells (PMID:24044642)	-	-	-	-
gra-miR8675b	AGGUGAUGAUGUGGUACAAUCUCA	gra-miR8675b	UUUGGUAUUAUGAUAUUGUGCCACAUCAUCACUUAAAAGUUUAAAAUUUUAUAUAAAUUUUCAGGUGAUGAUGUGGUACAAUCUCAAAGUGUCACA	chr2:51421256..51421351(+)	Genome-wide analysis of small RNAs reveals eight fiber elongation-related and 257 novel microRNAs in elongating cotton fiber cells (PMID:24044642)	-	-	-	-
gra-miR8675c	AGGUGAUGAUGUGGUACAAUCUUA	gra-miR8675c	AUGGCUUUUUGAAAUUGUGCCAUGUCAUUAUGUCCACUUUUUUUUUCUAGGUGAUGAUGUGGUACAAUCUUAAGAGUACCAC	chr7:59553415..59553496(+)	Genome-wide analysis of small RNAs reveals eight fiber elongation-related and 257 novel microRNAs in elongating cotton fiber cells (PMID:24044642)	-	-	-	-
gra-miR8676	AAGGUUGAUGGUUAAAUUUGACU	gra-miR8676	UGUGUUUUUUAGUUAAAUUUGACCAUUAACUUUUCAAAAAGAGUUAAAUCAUUUUUUUAAAUGGAAAUAUUGACUAAAACAUUAAUUUUUAACGAUGCUAACGUGGUAGUCCACGUGUACUUCAUGCUGAUAUGACACUAUUUGUCAUGCAAUGCUAACAAAUAAUUUAAAAAUUGUAAAUAUAUUCAAUAAAAUAAAAAAUCCAAAAUCCAAAAAAUUAUAAAAAGUUCAUAAAAAUACACAAAAGUAGCAUGAAGUCCAUGAGAAUUGUCAUGUGAGCUACCAUGUUAAAAAUUUAAUGUUUUAGUUAGUAUUUCUAUUAAAAAAAUUUCAAAUCUUUUUAAAGGUUGAUGGUUAAAUUUGACUCUUUUUAAAA	chr13:48939991..48940366(+)	Genome-wide analysis of small RNAs reveals eight fiber elongation-related and 257 novel microRNAs in elongating cotton fiber cells (PMID:24044642)	-	-	-	-
gra-miR8677	AAUGAAUCUAGGUUCUCUCUU	gra-miR8677	UUUUCUGGGCAAUGAAUCUAGGUUCUCUCUUGCUCCAUUUUUUCAUAUUUUCCUUGUGAAAAUAUGUCUUCAAGAGCGUAAGGGAGAACCUAGAUUCAUUACCCAGCAAAAG	KB204168.1:8447..8558(+)	Genome-wide analysis of small RNAs reveals eight fiber elongation-related and 257 novel microRNAs in elongating cotton fiber cells (PMID:24044642)	-	-	-	-
gra-miR8678	AAUUUGGACUGUCACGUAGGA	gra-miR8678	AACUUGGAUGUCCUACAUGGCAAUCCAAAUUAAAAUUAUUUAAUUAAAAACUAUUUUCAUCCCAACAACUGGAUAUUGAAAUUGGCAGUUAAAACCAAUUUGGACUGUCACGUAGGACUACCGUUAG	chr1:52608276..52608402(-)	Genome-wide analysis of small RNAs reveals eight fiber elongation-related and 257 novel microRNAs in elongating cotton fiber cells (PMID:24044642)	-	-	-	-
gra-miR8679	ACAAGCGAGUUAAGGAUGUGACAA	gra-miR8679	AAAAGGAACACUUGUUACAUCGUUAACCCACUUGUGGAAACUCUACAAGGCUAUGGAGUUUUUUAGACUCCACAAGCGAGUUAAGGAUGUGACAAGUGUCCUAUA	chr1:47791983..47792087(+)	Genome-wide analysis of small RNAs reveals eight fiber elongation-related and 257 novel microRNAs in elongating cotton fiber cells (PMID:24044642)	-	-	-	-
gra-miR8680	ACAGUGGAGGUAUUGUGCCUG	gra-miR8680	GGACCCUCAGACAGUGGAGGUAUUGUGCCUGGGGUGUCUAUGCUCGCUUUUAGCCCUGUGUUCUGUUUCCUUACUCGAAGGAGAGCCCAACGGGUUCACGAAGUUUGGGUAGCGUCUCGCCACCAAGGAAAUGUGAGCAUUUGGCCGUCCGUGGCUAAAACUGAGCAUAGACACUCUGGGCACAAUAGCUUUACUGUUUGAGGGUCCG	chr4:62017078..62017285(+)	Genome-wide analysis of small RNAs reveals eight fiber elongation-related and 257 novel microRNAs in elongating cotton fiber cells (PMID:24044642)	-	-	-	-
gra-miR8681	ACAUUGUUGAGGGUCUAAUCGG	gra-miR8681	UGUCCACUAAGCAGUGGGUUGAACCCCAACAAUGUCAAGGUAUUGUCCUGUGUACAGUCAUGGAGGGAGAGCACCUCGGUGUAGAUACGACUUGCAAUGCUCAGAGGAGAGAUGUUGGUAUAGCGCAUAACAAUAAUUAUGGAAAUCACCUACGUUUGGGGGACUCGAUCCAUCAACCUAAAGCUUAUAAUCCACAUACUUGCAAGUACGGUACCACUUGAGCUACCUUGACAUUGUUGAGGGUCUAAUCGGCUGCUUGACG	chr10:705757..706018(+)	Genome-wide analysis of small RNAs reveals eight fiber elongation-related and 257 novel microRNAs in elongating cotton fiber cells (PMID:24044642)	-	-	-	-
gra-miR8682	ACUAGCUCAGGCUCUCGGCAG	gra-miR8682	GUCUCCUGAAUUUGUCGAGAGCCCAAGCUGGUUUACAGAGUCACUUUACAGAGAGCCUAAGGCACUCUGGCUCUAUGAACCCGUCACCAUAUCAGGCUUUUGGUAGAGUUAUUUUGUGAACUAGCUCAGGCUCUCGGCAGGGUUGGGAGA	chr10:61924019..61924168(+)	Genome-wide analysis of small RNAs reveals eight fiber elongation-related and 257 novel microRNAs in elongating cotton fiber cells (PMID:24044642)	-	-	-	-
gra-miR8683	AGAACUCAUAACACAUUUAGAUAA	gra-miR8683	UAAACACAAAAUUCUCUCAAUGUAUUAUGAGUUCUAAUCUAAUUGGUGUAUUUUCUAAGGUUAUAAAAGAGCCUAUUUAUAGGCUAAAUUCAUAUGUCAAAUAAUAAUAAAAUUUUAGCCUCUAAAUAGGCUCUUUUACAACAUUAGAAAAUACACUCAUUAGAUUAGAACUCAUAACACAUUUAGAUAAUUUUGUGUUU	chr1:45746048..45746247(-)	Genome-wide analysis of small RNAs reveals eight fiber elongation-related and 257 novel microRNAs in elongating cotton fiber cells (PMID:24044642)	-	-	-	-
gra-miR8684	AGAAUGACUGGUUUACUCUUU	gra-miR8684	UAUGCUAGACCAAAGAGUAAAUCAUUUAUUUCUAUUAAAAAUUUCAUCUAUUUAUACUAUUAAAACUUGGCAUGGUUGACAAAAUAUGUACCUCUUGUUGACUUAUAAAAAUCAGUUUUUAACAAUAGAAAUGAAUAUAUUUUAUAAUAGAAUGACUGGUUUACUCUUUGAUCUAACAU	chr1:11357060..11357238(-)	Genome-wide analysis of small RNAs reveals eight fiber elongation-related and 257 novel microRNAs in elongating cotton fiber cells (PMID:24044642)	-	-	-	-
gra-miR8685	AGACGACACUUCAAAGAUUUCUCC	gra-miR8685	UGACUUUCUAUCAGGAAAAGUAUUUGAAGUGUCAUUUGUUGAGCAGUCAAAUGGAUAUUCGAAUAAAGGUGGUGUGUCUGGGGUGAUUAUGUUCGGUUUUAUCUUUGGGUUGUCUCUCUACUCUAAAGAGAGAUCAAAGGGGUUAAAACCGAGUAUAAUACCUUUGUCUGAGAGUUCGGUCGAUUGCUCGAUAGACGACACUUCAAAGAUUUCUCCCAAGAGAGUU	chr2:211480..211705(-)	Genome-wide analysis of small RNAs reveals eight fiber elongation-related and 257 novel microRNAs in elongating cotton fiber cells (PMID:24044642)	-	-	-	-
gra-miR8686	AGAGAAUGUCAGUACUAGAGGCAG	gra-miR8686	UACUAGGGACAGAGAAUGUCAGUACUAGAGGCAGCAAAAUCAAGAAAAAAUAGUGAGGCCCUAUCAUGAGCUGUAAUAGCAUCUGUAAAAACAUGUAUAAAUACCCGAACACUUCUAUCAAUUGCAGCUCAUGAUAGGGCCCCACUAUUUUGUAUUGAUUCCAUUGCCUCUAGUACUAACAUUCUCUGUCCCUAGUAC	chr8:4164151..4164348(+)	Genome-wide analysis of small RNAs reveals eight fiber elongation-related and 257 novel microRNAs in elongating cotton fiber cells (PMID:24044642)	-	-	-	-
gra-miR8687	AGAGACAAAAGAAACACGUUCUAC	gra-miR8687	UGUUUUUAAGAGAGACAAAAGAAACACGUUCUACAAGGAACGUUUUCAUCGAUGUGGUAUUGAAAACAUGUCCUGUAAGACGUGUUUUCACUUUGUUAAAAUUAUUUUCAUUCUGUCAUAAGUUUUAGUAUCGAUGAUUAUACAGUCUAUAUGGGAAUUUUUUUUUAACAAAGUGAAAAUGAGUCUUACAAGGCAUGUUUUCACUGCCAUAUUAGUGAAAACGUGCCUUGUAGGACGCGUUUUUUGUUUCUCUCUCUAAAAAUAA	chr9:23427974..23428238(-)	Genome-wide analysis of small RNAs reveals eight fiber elongation-related and 257 novel microRNAs in elongating cotton fiber cells (PMID:24044642)	-	-	-	-
gra-miR8688	AGAGGAUGCUUUAUAAAACUCAUA	gra-miR8688	UUUCAUCAGAAGAGGAUGCUUUAUAAAACUCAUACACAAGCACGAGGAAGAAAAAUGCAGUGGCAUUUCAAUAUAAUCAAGUAAUUCAUUUUACCCAUCUCCACCAAAGACGGUGACCCCGUUACUAUAACCUUCAAUAGAAUUAGGGUGUAACAAGUUUUAGUAACAAGGUUAUUGCCUUUAGUUGAGAUCGAUAAAACGAAUUACUUGAUUAUACUGGAAGACCCCUGUGAUUUUUUUCCUUGAACUCGUGUAUGAUUUUUAUAAAGCAUGCUCAUCUGACGAGGA	chr1:11683035..11683322(+)	Genome-wide analysis of small RNAs reveals eight fiber elongation-related and 257 novel microRNAs in elongating cotton fiber cells (PMID:24044642)	-	-	-	-
gra-miR8689	AGAGGUGCUCAUGGGCUGGGUCGG	gra-miR8689	GUUGAGGAGUAGAGGUGCUCAUGGGCUGGGUCGGGCCAGGCCCCAAAAAAUUCAGCUCGAGUCCUAGGCCAGAGCUCAACUCGACUCAAAAUAUGGGCUUGAAAUUUUGUCCAGGCCCGGCCCAAGAAAAAAAUCUUAAGCCCGAGCCCGGCCCGACCCAUUUUUUAAAUAAAACACCAAAAAUUUAUUUUAAAAUAAAAAAUAAAAAAAUAUUUUAAAAAUAAUAAAAAUAUAUAUAUUUAUUAUUUAUUCGGGCCGGGCAGAGCAGGGCCCGGGCCAAAAAAGUAGUGCCCGAGGCCCGACCCAUUUUUUAAACAGGCCUCGUUUUUUUUGCCCAAGCUCAUAUUUCGAGCCUAUAUUUUUAUCCGAACCCUCUCAUAUUUCGGACUGGCCGUCGGA…	chr9:30068577..30069045(+)	Genome-wide analysis of small RNAs reveals eight fiber elongation-related and 257 novel microRNAs in elongating cotton fiber cells (PMID:24044642)	-	-	-	-
gra-miR8690	AGAGUGACUACUUCGUAACAAAAC	gra-miR8690	UUAAAUUAUCGUUUUAUUACGAAGUGGUCAUUCAACUAUUAAGCUGCGUUAGCUCCCUAACGGCAGUCUUACGUAGUAGUCCAAAUAGGUUUUAACGGAAUUUAACAGUAGAGUGACUACUUCGUAACAAAACAAUAAUAUAC	chr5:62497766..62497908(-)	Genome-wide analysis of small RNAs reveals eight fiber elongation-related and 257 novel microRNAs in elongating cotton fiber cells (PMID:24044642)	-	-	-	-
gra-miR8691	AGAUGAUGAGAAAGGAAAGUCAAG	gra-miR8691	UGCUUUUUUUAGAUGAUGAGAAAGGAAAGUCAAGAUGAAUGAACAAGUUUGAUUUUUAUUUGAUUGGUUUGUUAUGUUCAUGUUAGUCUGGUAAAAAGUCUUAAACUAGGUCUGAGGAUUUAAUCUGUGCUUCUUCUUUGUUGGAAUUUUCUUUUUUUUUAUUUGGAAAUUAUU	chr4:19643915..19644088(+)	Genome-wide analysis of small RNAs reveals eight fiber elongation-related and 257 novel microRNAs in elongating cotton fiber cells (PMID:24044642)	-	-	-	-
gra-miR8692	AGCAGGUCGCGCUGACGUGGACA	gra-miR8692	UCAGGAUAUCGCGUCCAUGUCAGCGCGACCUGCUGACGUGGCGUGAUUUCCUUCCACGUCAGCAGGUCGCGCUGACGUGGACACGAUGUCCUG	chr1:35588894..35588986(-)	Genome-wide analysis of small RNAs reveals eight fiber elongation-related and 257 novel microRNAs in elongating cotton fiber cells (PMID:24044642)	-	-	-	-
gra-miR8693	AGGAUGAAAAUAUUGAUGUAGCAU	gra-miR8693	CCAAUGGUUUAAUGUUACUUCAGUAAUUUCAUCCUGAAUUUUAGGAUUUUUAUUUAGAUUUGAUUUUUUUCAGGAUGAAAAUAUUGAUGUAGCAUUAAACUAUUG	chr9:64992845..64992949(+)	Genome-wide analysis of small RNAs reveals eight fiber elongation-related and 257 novel microRNAs in elongating cotton fiber cells (PMID:24044642)	-	-	-	-
gra-miR8694a	AGGAUGCACUGUCAGCAAAAGUAU	gra-miR8694a	UGCACCAAGCAGGAUGCACUGUCAGCAAAAGUAUUGAAAGCGUGUCUAGGUGGAAGCACCUUCAGUUGACAUGGCACUGAAAACGCUUCCAGACGGAUGCGCUUUUAGUACUUUUGCUGAUGUGCGUCCUGUUUGGAGUG	chr5:15218854..15218993(+)	Genome-wide analysis of small RNAs reveals eight fiber elongation-related and 257 novel microRNAs in elongating cotton fiber cells (PMID:24044642)	-	-	-	-
gra-miR8694b	AGGAUGCACUGUCAGCAAAAGUAU	gra-miR8694b	GGCUCCAAGCAGGAUGCACUGUCAGCAAAAGUAUUGAAAAAGCUCCUAGCUGGAUGCCCUUUUCAGUAGUGUUGGUGACAGUGCAUCCUACUUGGGGUA	chr7:44961570..44961668(+)	Genome-wide analysis of small RNAs reveals eight fiber elongation-related and 257 novel microRNAs in elongating cotton fiber cells (PMID:24044642)	-	-	-	-
gra-miR8695	AGGAUGUAAAAGAAUAGGUGA	gra-miR8695	UGACAUGAUCAGGAUGUAAAAGAAUAGGUGAAAGGAUUAAGUAUAUCAGAUAAAAUACAUCUAUUACAAGGAACAAAAUUAAUCUAUAUCUGAUAAUCUUUAAUUCUUUAACCUAUCCUUCUACAUCCUCAUAAUGUAU	chr10:37612026..37612164(-)	Genome-wide analysis of small RNAs reveals eight fiber elongation-related and 257 novel microRNAs in elongating cotton fiber cells (PMID:24044642)	-	-	-	-
gra-miR8696	AGGCUCUAAUGUGGGAACGACUGC	gra-miR8696	GCCUAAACUAGGCAACUGUUCCCACAUUGGGACUUGAACCUUUUUUUUGUCUAAAUUAGUCCUUAAACUUGACAAUUGUUUCCAUGAUGGGGCCUAACUUGGACUAUAAAAAAAUUUAGGCUCUAAUGUGGGAACGACUGCCAAGUUUAGG	chr7:60022594..60022744(-)	Genome-wide analysis of small RNAs reveals eight fiber elongation-related and 257 novel microRNAs in elongating cotton fiber cells (PMID:24044642)	-	-	-	-
gra-miR8697	AGGGAAAUUGAUUCAAGUGAGCAU	gra-miR8697	CAUUUUAUGCAGGGAAAUUGAUUCAAGUGAGCAUUGCUUUAAAAACAUUGUUUUACAUUUGUUUAGUAUAUAAAUUGAUCAUUUUUUUUUCUGGUUUAUUUAUCUUUCUUUCUCAUAAAACUUAAUAUCUAUGUAUGUAUUUUAUUGUAGCAUUUGGUGUUAUAAGUAUGUAUGAUGAGAGCCUAGGCUGAUCAAUGCCACUGCGAAAAAACCCUGCAUGCAUUUGAGCAACGUGAAAGAAAGACAAAAUAAACCCAAAAAAAAUAAGCAAUUUAUAUACUAAACAAAUGUAAAACAAUGUUUUUAAAGCACAUCAAAUAUGCUCACUUGAAUCAGUUUCCCUGCAAAAGAUGU	chr3:39386073..39386426(+)	Genome-wide analysis of small RNAs reveals eight fiber elongation-related and 257 novel microRNAs in elongating cotton fiber cells (PMID:24044642)	-	-	-	-
gra-miR8698	AGGGACAAUUAACUUUAACGGUCA	gra-miR8698	CGUUAAAGUUAACUGUUAAAGUUGAUUGCCUCUAAUUUUUUUUAGUUAAAGUCAUCAUGUGUCAUAACCUCGGAGUGAUAUGUGGCAAAAAAAUUAUAAAAACUAUUAAAAAUCAUAAAAAUUAUUAAAAUUUAGUAAAAAAUAUAAAAAAUUUAAAAUUUAUUAAAAAUUAGAAAAAAAAUGUAAAAACAGUAAAAAAAUUAGGGACAAUUAACUUUAACGGUCAAAUGUUAAAG	chr6:32137935..32138170(+)	Genome-wide analysis of small RNAs reveals eight fiber elongation-related and 257 novel microRNAs in elongating cotton fiber cells (PMID:24044642)	-	-	-	-
gra-miR8699	AGGGCCAUUUUGACAAAACAUGCA	gra-miR8699	AUUUGGUCGUUUUAUGUUUUGUUAAAAUGAUUCUAAUUGUAUUUUUUGGUUUUUUUUCAAUCUAUUUUUUCUAACAAAUUUAAUGAAAGUACCGUUAAAAAAAUUAACGGGGAUGAUGUAAAUUUUCAUACAUGGAAUAUUUUUAAUGAGAUGUAAUUUAUCACUUAGAUAACCUAAUAAGAUAAUUAUACGUGAAAAAUAAAAAAAAUAAAAAAAUAAUACAUUAGAUUAAAAAAACUCUUAAUUUAAAGAAAAUAAAAGUAAUUAUCUAAAAAAAUUAACUCAGUAGAAAAUUUUCUCAGUAAAAAAACAUACGAAAGAUUAAAACCUUUUGAAAGAAAAGAAAAUUUGAAACAUUAAAUUUAUUUAUUAAAUCUGUUAGAAAAAGCAAAACAAAUG…	chr11:51833999..51834464(-)	Genome-wide analysis of small RNAs reveals eight fiber elongation-related and 257 novel microRNAs in elongating cotton fiber cells (PMID:24044642)	-	-	-	-
gra-miR8700	AGGGCGACAACGGUUACUGUGAUU	gra-miR8700	AAGUCCUUUUAGGGCGACAACGGUUACUGUGAUUAAAGAACUCAUUAAUAACUACAAUUGUUGUCGCCCUGACUCGAGUUU	chr6:40100451..40100531(-)	Genome-wide analysis of small RNAs reveals eight fiber elongation-related and 257 novel microRNAs in elongating cotton fiber cells (PMID:24044642)	-	-	-	-
gra-miR8701	AGGGGCUUAGAAAGAUGGGAC	gra-miR8701	ACCAUCGUAGGUCUCAUCUUUCUCAGCCCCUUAUUGCUUCCAUGACUAACCCCAAAGUUUGCUUCGACCUAGUGGAGUCUCCAAGUUCUUUUGUUAAGGUGAGGAGACAUUACAAUCUAGCAAAACAAGUUGUUGUAGAGAGAUGGCAAAGAAGUAGAUUGGAGCAGGCUCAAGAAAACAACUGCGGUGGUCGGUUGUGGUGAUGGAUGCAAUAAGGGGCUUAGAAAGAUGGGACCUACCGUGGG	chr7:27471371..27471615(-)	Genome-wide analysis of small RNAs reveals eight fiber elongation-related and 257 novel microRNAs in elongating cotton fiber cells (PMID:24044642)	-	-	-	-
gra-miR8702	AGGUAUUGUCUCUGGGGAAGGGUU	gra-miR8702	CAAUAAUAGAAGGUAUUGUCUCUGGGGAAGGGUUUUGUCCCCCCUCCACCGAGAGCCGUGUACGGUUGCCUCUUGGUUGGUGGCCAUAGGGUCGAGGCGCUCUCCUCUGUGCACCGUACAUGGCUCUCUGUGGGGGGGGGGGGAACCCUUCCUUACGGGACAAUACAUUCCAUUAUUGA	chr10:58834832..58835010(+)	Genome-wide analysis of small RNAs reveals eight fiber elongation-related and 257 novel microRNAs in elongating cotton fiber cells (PMID:24044642)	-	-	-	-
gra-miR8703a	AGUAGUCUAAUUGGUAUAGCUGAA	gra-miR8703a	UAUUGAAAUUAGUAGUCUAAUUGGUAUAGCUGAACAAAAAAGAUUUUAUCAGCUGUAUCAAAUUUGGAUUAUUAAAAAGAUGA	chr13:29292012..29292094(+)	Genome-wide analysis of small RNAs reveals eight fiber elongation-related and 257 novel microRNAs in elongating cotton fiber cells (PMID:24044642)	-	-	-	-
gra-miR8703b	AGUAGUCUAAUUGGUAUAGCUGAA	gra-miR8703b	UAUUGAAAUUAGUAGUCUAAUUGGUAUAGCUGAACAAGAAAAAUUCUAUCAGCAGUAUUAAAUUUAGAUUAUUAAAAAGAUAA	chr12:1835411..1835493(+)	Genome-wide analysis of small RNAs reveals eight fiber elongation-related and 257 novel microRNAs in elongating cotton fiber cells (PMID:24044642)	-	-	-	-
gra-miR8703c	AGUAGUCUAAUUGGUAUAGCUGAA	gra-miR8703c	UAUUGAAAUUAGUAGUCUAAUUGGUAUAGCUGAACAAGAAAAAAUUUACCAGUCGUAUCAAAUUUGGAUUAUUAAAAAGAUAA	chr13:35810960..35811042(+)	Genome-wide analysis of small RNAs reveals eight fiber elongation-related and 257 novel microRNAs in elongating cotton fiber cells (PMID:24044642)	-	-	-	-
gra-miR8704	AGUCAGUUCAGGCAGUCAGACCGU	gra-miR8704	CACACAGUCACGUGGUCUGACAGCCUGAACUGGCCAAUUUAGGCUCACGGGUGUUAAAAAUGUUUUCUUUAUAAGAGAGCCAUGGUCCCCUCAACUGGAAAAAAGAAAAAAAUUGAAGUAGCAGCUAAGGAUAAUAAGGGGAAAAGGCAGCAAAGAAGAGAAGAGAAUAAGAGUUCUGAAAGGUUAACUAUUAUUUUUGUAAUUUUAUUUUGGUUAGGUUAGAGUUUUAAAGAAAGGAGGCAACAAAUUUUAACACUCGUUGAGGGCACCAUGGCUCUCUUAUAAAGAAAAUAUUUUAACACCCUUGAGGCCUUAAUUAGUCAGUUCAGGCAGUCAGACCGUGUGACUAUGU	chr11:27968361..27968712(-)	Genome-wide analysis of small RNAs reveals eight fiber elongation-related and 257 novel microRNAs in elongating cotton fiber cells (PMID:24044642)	-	-	-	-
gra-miR8705	AGUUCAUACUAGUUCGUGGGUCA	gra-miR8705	AUGUUCAACCAGUUCAUACUAGUUCGUGGGUCAAUUAGAUUUUUACCUCUCACUGAAUUGAUAACUUAUUUUGUUCUUAAUCCAAUCAGUCCAACCAGUUUAGAUAACAUUGAAUUUUGAUCUUUUUUAUAUUUUUAAAAUAUUUUUUCAAAGAAGUCUUUAUUUUUGGAUUUUAAAAUGUUCUUUUUUUUCAUAUUUUUACGUUUAAAAAAUAUUUUUAAACAUAUUUGUGUUUAAAAUAAGAAAAAUGAUAAUUUUUAAUUUUAAAAAAUUACGUAUUUUUAAAGGGUAUAAACCAAAUUGACAAAAAAUUGUAAAUGUUAAGAACUAAAAUAGUUUAAAAGUUUUAAAAUCGGUUGACACGCGAAUUAAAAUGAACUGAUCUGACUGAACUAAAAA…	chr5:15853753..15854164(-)	Genome-wide analysis of small RNAs reveals eight fiber elongation-related and 257 novel microRNAs in elongating cotton fiber cells (PMID:24044642)	-	-	-	-
gra-miR8706a	AGUUUUAGGAUUGAUUUGAUGAAA	gra-miR8706a	AUUUAAGUUGAGUUUUAGGAUUGAUUUGAUGAAAGUAAAUUGCUAAUAUUAUUAGCUAAUUAUGAAUUUUUAUUAAAUCAACUCUGAAACUCGAAUUCAAC	chr10:7112929..7113029(+)	Genome-wide analysis of small RNAs reveals eight fiber elongation-related and 257 novel microRNAs in elongating cotton fiber cells (PMID:24044642)	-	-	-	-
gra-miR8706b	AGUUUUAGGAUUGAUUUGAUGAAA	gra-miR8706b	UUUUAAUUUGAGUUUUAGGAUUGAUUUGAUGAAAGUUAAUGGCUAAUAUUAUUAGCUAAUUAUAAAUUUUCAGCAAAUCAACUCUAAAACACGAAUUAAAC	chr9:24856239..24856339(+)	Genome-wide analysis of small RNAs reveals eight fiber elongation-related and 257 novel microRNAs in elongating cotton fiber cells (PMID:24044642)	-	-	-	-
gra-miR8707	AUAAAAACUUUUGAAUAAUUCAGU	gra-miR8707	UAAAAUGGCUAUUGAAUUUUUCAAAAUUUUUUACUUAAACCAACGCUUAUUGUAUGGCUUUCAUUGUGUACAAUGCUUGUGCCAAUUGAAAGCUUUCAUUUUCAUUUUCUUUUAUAGUUUAAUAUUUUUUUUCUUGAAAUAGCUUUAAACAUCACGAAUAUACGGAUUAAAAUAUAAAUAAAUUUUUUCUCUAAUCUUCAACAUUGAUCAUCAAAUCAAUUAAGAUCUAAGGAAUGUUUUACUCAUCAAUAGGUAUUGAUUUAUCACAUCGAUCGUCGAAUCGUCGUUUGGAGUUCAAUAGCUGAAUUUAAAAAAAAAAUUAAUAACUCAAUAACUUAAAUAAAAACUUUUGAAUAAUUCAGUGAUUUCAAUG	chr10:117161..117533(+)	Genome-wide analysis of small RNAs reveals eight fiber elongation-related and 257 novel microRNAs in elongating cotton fiber cells (PMID:24044642)	-	-	-	-
gra-miR8708	AGGAGGAGUUAUGGAUAGUUUUA	gra-miR8708	GAGGAGGAGUUAUGGAUAGUUUUAGGCAUCGUGUAAAAAAAUAUAAUAAUUAGGAUAAAAUUAUAAAAUUAAAUAGAUUUAAGUUAAAUUAUUAAUUUUAAAAAUAUCAAAAUAAUUACAAAACCAUUCUAUUUUUUUUAUUUGAACGUCUAGUUCAAUUGUGAAAAUAUCUGAAAGUUUCUAAGUUGAUACAAUGCUUAGAACUAUCCAUAACCCUUUCUA	chr7:51635052..51635273(-)	Genome-wide analysis of small RNAs reveals eight fiber elongation-related and 257 novel microRNAs in elongating cotton fiber cells (PMID:24044642)	-	-	-	-
gra-miR8709a	AUAUUAAAACUAUACAUGAACUUU	gra-miR8709a	UUAAGAAUAAAUAUUAAAACUAUACAUGAACUUUGAUCCACUGUGCAAUCUCAUACAUUAACUUUAAAUUUGUGUGAUUUUAUAUAUGAAAUUUUGUUUUGAUUCAAUUUUCAUAAAUCAUAAAUCAUAAACAGCAUUGUCAAAUUAGCAUCAUUUUACAUGCAUGUAUUGCAUACACAAACAAUUAUAUUAUUCAAUAUAAAAACAAAUGUAUGUAUUUUUUUCUUUAAAUAUGUACAAUAGAAUGCAAAUCAAAGUUUUAUGUAUACAUAUAAUUCUCAAUUUAAAUUUCACGUGUAUAAUUGCACCAAAUCAAAGUUCAUGUAUCAAAUUACACAUUAGACCAAAGUUUAUGUAUAAAUUUGAUAUUUAUCCCAAU	chr7:25000323..25000701(+)	Genome-wide analysis of small RNAs reveals eight fiber elongation-related and 257 novel microRNAs in elongating cotton fiber cells (PMID:24044642)	-	-	-	-
gra-miR8709b	UCAUGUAUAAUUUUGAGAUUUGUC	gra-miR8709b	AUCUUUAUGGGAUAAUCUUAAAAUUAUACAUUAACUUUAUUUUACUGUGUAAUUUUAUACAUGAAAUUUUAAUUUGAUUUCAUUUUCACAAUUUAUUAACACGAUUAUUGAUAUAACAUCAUUUUAUGUUUAUAUAUUUCAUGCACAAAUAACUAUAUUUAUACAAUAAAAAAGGUAAUGUGAUGUAUUUAUUUUUUAAAAUGUGUAUAUAAUUGAAUCAAUAUUAAAGUUUUAUGUAUAUAUAUUUGAACCAAAGUCAAAGUUUCAUAUAUAUAACUACACCAAAUCAAAAUUAAUGUAUAAAAUUACACAUUGAAUUAAAAUUCAUGUAUAAUUUUGAGAUUUGUCUCAUUUUUAU	chr7:23636490..23636847(-)	Genome-wide analysis of small RNAs reveals eight fiber elongation-related and 257 novel microRNAs in elongating cotton fiber cells (PMID:24044642)	-	-	-	-
gra-miR8709c	AUACAUGAACUUCGAUUUAA	gra-miR8709c	AAUAUCAAUUAUACAUGAACUUCGAUUUAAUAUGCAAUUUUGUACAUGAACUUUGAUUUUGGACAAUUUUAUAAAUGGCAUUUUGAUUUGAUCUAAUUCUCAAAAAUUAUUAACAUAGUUAUUGAUAUAGAAUCAUUUUAUUUUUAUAUAUUGCAUACACAAAUAAUUAUAUUUAUCCAAUAUAAAAAUAAUUUGAUUAUUUAUUUCUUUAGAUGUACAUGAUUUAAUCAAAAUUAAAGUUUCAUGUAUAUAAUUGCAUUAAAUCAAAGUUCAUGGAUCAAAAUGCACAUUAAAUCAAAAUUCAUGUAUAAUUUUGAGAUU	chr5:52808244..52808564(+)	Genome-wide analysis of small RNAs reveals eight fiber elongation-related and 257 novel microRNAs in elongating cotton fiber cells (PMID:24044642)	-	-	-	-
gra-miR8710a	AUACAUGAACUUUGGUCCAA	gra-miR8710a	UAUCAAAUUUAUACAUGAACUUUGGUCCAAUGUGCAAUUUCAUAAAUGAGCUUUAAUUAUACACCUAGACCUCAAAUUGUGGUUCAAAUAUAUUAAUGGAAGUUUGAUUUUGAUUCAAUUACACACAUUUAAAAAAUGAAUACAUACAUUUAUUUUCAUAUGUACGGCAUUACACAUUAGAUCAAAAUUCAUGUAUGCUUUGAUAU	chr11:1450830..1451035(+)	Genome-wide analysis of small RNAs reveals eight fiber elongation-related and 257 novel microRNAs in elongating cotton fiber cells (PMID:24044642)	-	-	-	-
gra-miR8710b	AUACAUGAACUUUGGUCCAA	gra-miR8710b	UAUCAAAUUUAUACAUGAACUUUGGUCCAAUGUGUAAUUUGAUACAUGAACUUUAAUUAUACACCUAGACCUCGAAUUGUGGUUCAAAUAUAUAAAUGAAAGUUUGAUUUUGAUACAAUUAACACAUUUAAAAAAUGAAUGCAUACAUUUAUUUUCAUAAGUAUGGCAUUACACAUUAGAUCAAAAUUCUUGUAUGCUUUUAUAU	chr11:1456052..1456256(+)	Genome-wide analysis of small RNAs reveals eight fiber elongation-related and 257 novel microRNAs in elongating cotton fiber cells (PMID:24044642)	-	-	-	-
gra-miR8711	AUACUACACUAAGGGCACUAGAUC	gra-miR8711	UUAAACAAAAAUACUACACUAAGGGCACUAGAUCCCAACAGUCUCACACAUGCAUUGAUGAAGUAGAUGAGCCAUAGUUCACAUUACCAUACUCUCUAUAUGUUUCCCCAUUCUCUUAGCCACCAGAGUCUUGGUAAAACAAAUAUACAAGGUUAUCCUCAGAUGUAGUUUUGACUACAUCCACUAUUCUAUCAAUUUCUAUCGUCUCUCUUAUGACACUUUCUAUUAAUGUGUUGUGUCUUCAUGUGGUUUCUUUGGUGUUUAGCUAUUUUUGCAUUG	chr5:19980282..19980560(-)	Genome-wide analysis of small RNAs reveals eight fiber elongation-related and 257 novel microRNAs in elongating cotton fiber cells (PMID:24044642)	-	-	-	-
gra-miR8712	AUAUCAUUGGUGAUGUAUCGUCUU	gra-miR8712	CAAUUAAUUAUAAGAUGACACAUCAUCACUCGUGUAAAACAAAAAAUAUUGAAGGGUUUAAAAAUAAAUAUAAACAAAUUUAUUUGAAAAAAUAAAUAUUAAUUAUAUUUAUUAAACAUAAAUAAAUAUAAAAACAUCAAAUUCAAGACCCAAACCUCAAAACCUGAAAUACAAAAAUUAAAAGUCAAAACUAGAAACCUAAAACUCGAGAUCCAAAACCUAAAGGAGAAACAAAAUAAUUAUAAUUAUUAAUAUUUAAUAAUGUUUAAAUAAAGUUAAUUUUAUUUAUUUUUCAAGUGAUUUGAUAUUUUUUAUUUUAUAUCAUUGGUGAUGUAUCGUCUUAUUAAUAAUU	chr9:66376865..66377216(-)	Genome-wide analysis of small RNAs reveals eight fiber elongation-related and 257 novel microRNAs in elongating cotton fiber cells (PMID:24044642)	-	-	-	-
gra-miR8713	AUGACUGUUUUAAUGAAGAUUGCG	gra-miR8713	GAGAUAAGUUAUGACUGUUUUAAUGAAGAUUGCGCGAGUAAAAUUUCGAGACGAGAUUAUUACAAAAAUUAUGAGUUUUAAGCUUCUAAUUCGAGUUCAAGAAACUCAUAAUUUUCGUAAUAAUCCCGUCCAGAAAUUUUACUCGCGCAAUCUUCACUAAAAUGGUCAUAACUUAAAAA	chr5:59328455..59328633(+)	Genome-wide analysis of small RNAs reveals eight fiber elongation-related and 257 novel microRNAs in elongating cotton fiber cells (PMID:24044642)	-	-	-	-
gra-miR8714	AUGGACGAAAUGAAAGUAGAG	gra-miR8714	CACUUUGUCCUCUCUACUUUCAUUCAAUCCAUCACGUUAGCCCCUUGACCAUUUCCGUUAAAAAAAUUCCACCUGUUCAUGUGUUUGCCCCUUGACUUGUAAUGAAAUUUUUAGUUUGGCCUCUGUAUGAUAGUGAAGUUUUCACUUUGGCCCCUCAUGUGUUCAGAUUUGAUUGGCUUAAAUGGCCACACGGGAUCUUUUUUAACAGAAAUGGCCAAUAGGCUAAAGUGAUGGACGAAAUGAAAGUAGAGAGGGCAAAGU	chr9:66775782..66776042(-)	Genome-wide analysis of small RNAs reveals eight fiber elongation-related and 257 novel microRNAs in elongating cotton fiber cells (PMID:24044642)	-	-	-	-
gra-miR8715	AUGGGCUGGCACAUGGGCGUGUGG	gra-miR8715	UGAAAUUGACAUGGGCUGGCACAUGGGCGUGUGGCCAGCCCGUGUGGCUCACAUGGUUGUGUGUCCAGCCCGUGUGGAUCCUG	chr12:5487096..5487178(+)	Genome-wide analysis of small RNAs reveals eight fiber elongation-related and 257 novel microRNAs in elongating cotton fiber cells (PMID:24044642)	-	-	-	-
gra-miR8716	AUGUGUCAAAAUGUGAGGCUGUCA	gra-miR8716	UGGUGACAUGUUACUAGCCUAACAUUUUGACACGUGGAAAAAAGUUAAAAUAUUUAUAAAAUAUUUAUAAAAAUAUUCUAUGUGUCAAAAUGUGAGGCUGUCACGUGUCACAA	chr1:5373782..5373894(+)	Genome-wide analysis of small RNAs reveals eight fiber elongation-related and 257 novel microRNAs in elongating cotton fiber cells (PMID:24044642)	-	-	-	-
gra-miR8717	AUUGGUUGUUCUGAUUCGAGGCUA	gra-miR8717	AAACAAAAAUUAGUCUUGGAUCAGAACAACUAAUUCCAUAAUCGGGCAACGAUUUGAAAUUGUAAUUCAAUUAUACUACGAAGGUAACAACGAUAUCAAAGAUUGCUUUUGGCAGAUACUUCGAUGACAUAAGUAUUUAUGGCAUGUUUGUAGCCAUUUGUCGUUAUGGUACAUUUGUAUCCAUAUCUACUUAUACCAUUGAAGUAUAUGCCAAAAGCAAUCUCUGAUAUCGCUAUUGCCUUCGUUGUAUAAUUAAAUUGCCAUUUGAAACCAUUGCCUGGUUAUGGCAUUGGUUGUUCUGAUUCGAGGCUAAUUU	chr11:5994050..5994365(+)	Genome-wide analysis of small RNAs reveals eight fiber elongation-related and 257 novel microRNAs in elongating cotton fiber cells (PMID:24044642)	-	-	-	-
gra-miR8718	AUUUUGGAAGAAUUUCAGCUG	gra-miR8718	UAAGGAGUUGAUUUUGGAAGAAUUUCAGCUGGUUGUGCCACCAAUGGUAGAACAGCUGCGGGUUUUAUUGGUACGUUGGUGACUCAACCGGUUGGAACUCUUCCAAAAUCAACUCCGGG	chr6:2333245..2333363(-)	Genome-wide analysis of small RNAs reveals eight fiber elongation-related and 257 novel microRNAs in elongating cotton fiber cells (PMID:24044642)	-	-	-	-
gra-miR8719	CAAAUUGGAUAACUGGACAGGUAA	gra-miR8719	UUAGCAGAUGCAAAUUGGAUAACUGGACAGGUAAUCUGCCGUAGAAACUAUAUUACCUGUCCAGUUAUCCAAUUUGCAUCGGCUGGA	chr2:4465269..4465355(+)	Genome-wide analysis of small RNAs reveals eight fiber elongation-related and 257 novel microRNAs in elongating cotton fiber cells (PMID:24044642)	-	-	-	-
gra-miR8720	CAGUGUAGUUCUAAACCCGUCGGG	gra-miR8720	ACCUUGCGCGCAGUGUAGUUCUAAACCCGUCGGGGUUGGGGUACACCUGCACGACGUGGGAACACGAAAUGUCCAGAACUACACCGCAACCUCGAUUAGUUUAGAAUUACACCACGCGCAAGGUA	chr12:1723978..1724102(-)	Genome-wide analysis of small RNAs reveals eight fiber elongation-related and 257 novel microRNAs in elongating cotton fiber cells (PMID:24044642)	-	-	-	-
gra-miR8721a	CAUCGAUAGUUUGAGGAUGUA	gra-miR8721a	ACGUUUUAAUUAUAUCCUCAAAUUAUUGAUUUAUAUCAAGCCAAAUCCUUUCGUUAUUAAAAUUGUUAAAUGACACAUUAAAUCUUAUAUAGCUAAAUUUAAAUAAAAAUAGAAUGUUGUCGCAUAACUUUUAAAAGUAAAAAAUAAAAAUAAAGUAAAACUGAAUAAAAAGAGUGAACAAUAAAGCCUCCGUAAAAGCUUUGAAAACCUCAAAGCUACAUUUUUAAAAACAUCAAUUUUUACAUAUUCAUUUUUUCUUAAAGUUUUUCAUUUUAAAUUAUAUAACAUAAAGUUAAGAUAUAGUGUGUCAUUUAAUAGUUAAAUUAACAAUUUUAAUAAUGGAAGGACCUAAUUAAUAUAACAUCGAUAGUUUGAGGAUGUAAUUAAAAUGA	chr11:57136165..57136556(+)	Genome-wide analysis of small RNAs reveals eight fiber elongation-related and 257 novel microRNAs in elongating cotton fiber cells (PMID:24044642)	-	-	-	-
gra-miR8721b	CAUCGAUAGUUUGAGGAUGUA	gra-miR8721b	AUGUUUUAAUUACAUCUCAAAUUAUCGAUGUUAAAUCAAUUAGAUCCUUCUAUCAUUGAAACCGUUAAUUUUUUUCAUUAAAUGACAUGUACAAUCUUAUAUGACAUAAUUUAAAAUGAAAAUUUUAAAACGGUGCAUACCUUUUAAAAUUAAAACCUAAAAAUAAAAUAAAACCGAAAAAAAAAGUGAAUGAUAAUUUCUGUAAAAGCUUCGAAAACCUUAAACCAAGAUGUUUACAUCAUUUAUUUUUCUUUAGAAGUUUCAUUUUAAAUUAUGUCCUAUAAGAUCUGAUGUCUCAUUUAACAUUUAAAUUAAUGAUUUUAGUAACGAAAGUACCUUAUUGAUACAACAUCGAUAGUUUGAGGAUGUAAUGAGUAUGU	chr5:56870471..56870850(-)	Genome-wide analysis of small RNAs reveals eight fiber elongation-related and 257 novel microRNAs in elongating cotton fiber cells (PMID:24044642)	-	-	-	-
gra-miR8722	CAUGUUUUUCCUGUUCAUCUUC	gra-miR8722	GUUGCAAGAUCUACUUGAGAAGAUGAAAGGAAAAACAUGGAACUUGAGGCAGGGCAGUUCAUGCUCCAAAUACAUCAAGUUCCAUGUUUUUCCUGUUCAUCUUCUCAAGUUAUUUUGGACGGUA	chr6:6377888..6378011(+)	Genome-wide analysis of small RNAs reveals eight fiber elongation-related and 257 novel microRNAs in elongating cotton fiber cells (PMID:24044642)	-	-	-	-
gra-miR8723a	UGUAACAGUAAGCUGACGUGACA	gra-miR8723a	CCGUUAAACGUGUAACAGUAAGCUGACGUGACAAUUUAAAUUAUCAUUUCAAACAAAAAAUUUAGGUUAAAUUAUAUAAUUGGUCCCCAUAUUUUUUCUUUUUGAGCAAUUUAUUUUUUCUUUUAUGUUCUUUUAACUUUCCUUUAUUUUUUCUUUAUCUUCCAUUCCAUUAUUUUCUACUUCUCUCCCUCUAUUUUCCUCUCUUCUCCAUCUAUUUUAACGUAAAAGUAAAAAAUUAAAUUACUCAAAACGAAAAAAAAAUAUAGGAACCAAUUGUAUAAUUUAACCUAAAAUUUUUACUUGAAAUGAUGAUUUAACACGCCACAUCAGCUUACUGUUACACCGUUAACAG	chr13:4595934..4596285(-)	Genome-wide analysis of small RNAs reveals eight fiber elongation-related and 257 novel microRNAs in elongating cotton fiber cells (PMID:24044642)	-	-	-	-
gra-miR8723b	CCAUUAACGGUGUAACAGUAAGCU	gra-miR8723b	CCAUUAAUUGCCAUUAACGGUGUAACAGUAAGCUGAUAUGGCACGUUAAAUCAUAAUUUUAAACAAAAAUUUAGGUUAAAUUAUACAAGUGGUCCCCAUAUUUUUUUUCGUUUUAAGCAAUUUUUUAUGUUCUUUUAACUUCUUUUUUCUUUAUUCUCUUCUGCUUCUCCUUUUAUUUCCCUUCUUUCUCCAUCUUUUUUAACUUCAAAGAAAAAAAAUUAAAUUGCUCAAAACAAAAAAAAAAAUAUAGGGAUCAAUUGCAUAAUUUAACCUAAAAUUUUCAUUGGAAAUAAUGAUUUAACGUGCCACAUCAGCUUACCAUUACACCAUUAAUGACAAUUAACAC	chr5:374273..374618(-)	Genome-wide analysis of small RNAs reveals eight fiber elongation-related and 257 novel microRNAs in elongating cotton fiber cells (PMID:24044642)	-	-	-	-
gra-miR8724	CCUGACAUGUCAGUAGAAAGCUC	gra-miR8724	CCAACUGGAUGAGCUUUUUGCUGACAUGUCAAUGAAAGUGCAUCCAGUUGGACGUAUUUUCUUUGGAAUUUUCAGAAACGCUUCCAGUUGAACGCGCUUUUCCUGACAUGUCAGUAGAAAGCUCAUCUAGUUAG	chr4:57593998..57594131(-)	Genome-wide analysis of small RNAs reveals eight fiber elongation-related and 257 novel microRNAs in elongating cotton fiber cells (PMID:24044642)	-	-	-	-
gra-miR8725	CCUGACUAGAGACAAUACCAACCU	gra-miR8725	AAUCUUUAAUAAGUUGGUAUUAUCCUUGGUUAGAGUUUUAUCUCUCUGAUUGCCUAAGGCGAUAAGUUUGCAGAAUAAGGGCACCUCAUCGAGAUUGGACCAUACAUGUUGCACCUACCAUAGUAAAGUUUGAACCUUGUCAAAAUGUCUAUAUUUCCUUUGAUAGGUGAUUGUGUGCCACACAUGGUCCGAUAUUGACAAGGUGCUCUUGCUCUAUGAACCCAUCGCCUUAGGUAUUUGGACUCUCCUUAAAGUUGGGAAACGAAAACCUGACUAGAGACAAUACCAACCUAUUGAGGAUC	chr3:1634804..1635105(+)	Genome-wide analysis of small RNAs reveals eight fiber elongation-related and 257 novel microRNAs in elongating cotton fiber cells (PMID:24044642)	-	-	-	-
gra-miR8726	CGAUGGAGUCUGGAGACAAAA	gra-miR8726	CAGCUCGAGGUUUUGUCUCCUGAUUCCAUCGAGAGCAGCACGGGAUUCACUUGAUCAGGUUAUCAGCACAAUCAGACAAGGCACCCCCACUCCGCAAAUCCCGCACGGUUCUCGAUGGAGUCUGGAGACAAAACCCAGACCAA	chr5:61906313..61906455(-)	Genome-wide analysis of small RNAs reveals eight fiber elongation-related and 257 novel microRNAs in elongating cotton fiber cells (PMID:24044642)	-	-	-	-
gra-miR8727	CGGACUCUCAAACAGUGGAGGUA	gra-miR8727	UCAUCCACCGAGCAGUCAAUCGGACUCUCAAACAGUGGAGGUAUUGUGCCUAAGGUGUCUAUGCUCAGUUUAGCCGAAGGUUUUUGUCUUUCAACUCCGAGGAGAUUCCAACGGGUUCACGGAGUUUAGGGACUGUCUAAUCACCGAGGAAAUGUUUAGCAAUUGGCCUUAGUGGGUUUUGAACCCAUGCCCUUAAAUGACAUUAGUGGGUAAGAACAUCCCAGGCAUAAUACCUCCAUUGUUUGAGGGUCUGAUCGUAGACACUUCAAAGACUU	chr1:675120..675394(-)	Genome-wide analysis of small RNAs reveals eight fiber elongation-related and 257 novel microRNAs in elongating cotton fiber cells (PMID:24044642)	-	-	-	-
gra-miR8728	CGGGCUUGGGCAAAAUUUUAGGCU	gra-miR8728	CGGGUCGGGUCGGGCUUGGGCAAAAUUUUAGGCUCAUUUUUUAGGCCAGACCCGGCCUAGUAAAUGGGCCUGAAUUUUUAGUUAAGCCUGGCCUGAACCU	chr12:32870670..32870769(+)	Genome-wide analysis of small RNAs reveals eight fiber elongation-related and 257 novel microRNAs in elongating cotton fiber cells (PMID:24044642)	-	-	-	-
gra-miR8729	CUAAAAUCGAGCAUAGACAUC	gra-miR8729	AUUGUUCCUAUUGUGUUUAUACUCGAUUUAGCCUUAAGUUUUUGUCUCCCUAUUUCGAGAAAGGGCGGUAGUCUUCUUAUCCACUAAGACCCUUUAAGGGUAGGGGUUCGAACCCCCUCCGUGAACCCCUUUAGGCUUUUCUCGGAGUAGGGAGACAAAAACCCAAGGCUAAAAUCGAGCAUAGACAUCUCAGGAAUAA	chr2:534925..535123(+)	Genome-wide analysis of small RNAs reveals eight fiber elongation-related and 257 novel microRNAs in elongating cotton fiber cells (PMID:24044642)	-	-	-	-
gra-miR8730	CUAAGAGAUUGGGAUUUGGUAGGA	gra-miR8730	UUGAAUGAGACUAAGAGAUUGGGAUUUGGUAGGAUGAUAUUGAAGAACCUAAUUUAACGUAUCAAAUUACGACAAACCACUAUCAAAUUACGUCAUCUUUAUCCCUUUUUAAUGAGAGGAUGACAAAUCAAAUUUUUCCUCCUAAAUUUUAGUACUUUUAGCUGGAUUUGAA	chr12:32606707..32606878(-)	Genome-wide analysis of small RNAs reveals eight fiber elongation-related and 257 novel microRNAs in elongating cotton fiber cells (PMID:24044642)	-	-	-	-
gra-miR8731	CUAUAAACAGUCGAUGGUAUC	gra-miR8731	UAUUUAUUUGCUAUAAACAGUCGAUGGUAUCUCCAUCUCUCUAAUGCUACCACCAGGCCGGCUCAGGCGCUGAGCAAUGACUCCAAUGCCACUUUCGCAAACUUCUCGAGGCUGACCUAGCGGUUGUCCUGACAAAUGAGGUUAAGGAUCAGAAGAUCUUACAGAACUAUGUUUUCUAUCCCAACUUCUCUUACUAGGUGGAGGAGGAGGAGGGGGGGGGGUUAAUAUUAUUAACUAUCAUAAGAAUGUGUCAACAAAAUCAUUUAGGCACACCAGUUAAACCAGAGUCUGGGUUUAUCCAAGUAACAAAAUAUUACUAACCUUUGAUGUAACAAUAGCAUUGUUUUUGACAUGCUUAACACACAGCCAGGCAGAUUCUGCAUCACGAAGCUCGUCAUU…	chr5:64015349..64015789(-)	Genome-wide analysis of small RNAs reveals eight fiber elongation-related and 257 novel microRNAs in elongating cotton fiber cells (PMID:24044642)	-	-	-	-
gra-miR8732	GAAGAGUAUAGGGACUUAUGGCAU	gra-miR8732	AGAUUAAAAUAUGCCAUAAGUCCUUAUACACUUCAUAAACUUGGAAUUUAGUCCUAUACUUUUAUUUCUAGGAAUUUAAUUCAUCUACCUUUCAAAUUUCAAAUUUCAAGUAUUUUGUUAAAUUUAGGUUCAUUACAACAUCAUUUUUUAGUUACAUUGCUACCAAGUUAGCACUUUUAUUAUUUCAAAAGGCCACACCAAUAAAUUUAACAAAAAAAAUUUACAAUUUUAAUAAUUAGAUUUGAAUUUUGAAAUUUGAAAAGUAUAGGGUCUAAAUUCCUGGGAAUAAAAAUAUAUGGACUAAAUUACAAAUCAUGAAGAGUAUAGGGACUUAUGGCAUAAUUUAACAU	chr5:18432907..18433256(-)	Genome-wide analysis of small RNAs reveals eight fiber elongation-related and 257 novel microRNAs in elongating cotton fiber cells (PMID:24044642)	-	-	-	-
gra-miR8733	GAGCUUGGAAGUGCAUCCGGC	gra-miR8733	AAGUUUGGAAGAGCUUGGAAGUGCAUCCGGCUGGACAAGUUUUCAUGCUGAUAUGUUUGGAAAACUCGCCUAGCUGGAUGCCUUUUCAAGCUCUUUCUCCGAAACUG	chr10:815811..815917(-)	Genome-wide analysis of small RNAs reveals eight fiber elongation-related and 257 novel microRNAs in elongating cotton fiber cells (PMID:24044642)	-	-	-	-
gra-miR8734	GAUCAUAUCUCGUACGUUAGGACA	gra-miR8734	UCUAGUAGAUUACUGAUGUCUUAGUGUCGAGAAUUGAAUAUUUGAAGAGAAUUUAAAACACGAUCCCUUUUUGUAUUAGGACAUUACUUAACUAAAUUAGUUUUCACGAAGAGAGCUUAUUUCAAGUUAAUUGAGAAGAAAUGAUCAUAUCUCGUACGUUAGGACAUACUGCCUUA	chr11:55070142..55070317(-)	Genome-wide analysis of small RNAs reveals eight fiber elongation-related and 257 novel microRNAs in elongating cotton fiber cells (PMID:24044642)	-	-	-	-
gra-miR8735	GGGGACAAUACCUUCGAUUGUUGG	gra-miR8735	GACUAGAUUCCCAACAACCAAAGGUAUUGUUCUCAUGUCAGGGGUUUGUCCCUAGCCUCCGUAGAGAGUCGUGCACAGUUCAUGGAGGGGACACCUCAGUUGGUGGUACAUGCAAUACUUGGGAGAGGUGUUAGCAUAGAGCGUGUGAAUAAUUAUUCAACAACCUAAAGUGGUACCAUGGUUGUAGGUAAGGGUCUUAUAAGCCUCAGGUUGGUUGUUUGAGUCACCCCGCUAUUAGGUUGCUCAAUAAUUAUUCACACCAUAUACUAACACCUCUCUUGAGUCUUGUAGGUACCACCAAUUGAGGCACUCCCUCUAUGAAUCGUACAUUGUUCUCCGCAGAGGCUAGGGACGAAACCCAAACAUGGGGACAAUACCUUCGAUUGUUGGAGGGUCCAGU	chr4:49758948..49759347(-)	Genome-wide analysis of small RNAs reveals eight fiber elongation-related and 257 novel microRNAs in elongating cotton fiber cells (PMID:24044642)	-	-	-	-
gra-miR8736	GUGGAACGUGUUAAGAGAGGAAUA	gra-miR8736	CAAAGAGUCAUAUUCUUCUUUUGGCUUGUUUUAAAAUAGAAGUUUUUGAUUAAUGUGGAACGUGUUAAGAGAGGAAUAUGAUAUGAUA	chr13:2656342..2656429(-)	Genome-wide analysis of small RNAs reveals eight fiber elongation-related and 257 novel microRNAs in elongating cotton fiber cells (PMID:24044642)	-	-	-	-
gra-miR8737	GUGUAUCUCCUGAAAACGACGACA	gra-miR8737	ACGUGUUGAGUUGGCGUUGUUUUUAGGGGAUACGCAGAAAGACGUGUCUAGCUCAGCGUUUUUUUUUUCCUGUUGUUAAGUAAAAUACACUAACAUGGAAGCGCUUUUCAAAAAAGUGUCCACAUAGGUGUGCUUUUAUCCGUGUUUUCCCAAUUAUGGUUUUGUUUUAAUUUUUAACUAUUUACGGUUAGGGCUUUUUAUGUGAAUAAGUUUAGGAUUUAGGGUUUAUUUUUUCAGGAUUUAGGCAAAAGCGUGCCCAUGUGGACGCGCUUACACAUCAGUGCGUUUUACCUAACAACAGGGAAAAAAGUGCUGAGCUAGACGUGCUUAUCUGUGUAUCUCCUGAAAACGACGACAGCUCGGCGUG	chr8:39246641..39247007(-)	Genome-wide analysis of small RNAs reveals eight fiber elongation-related and 257 novel microRNAs in elongating cotton fiber cells (PMID:24044642)	-	-	-	-
gra-miR8738a	GUUAACUUUAACGGUCAACGGUU	gra-miR8738a	CCUGAGGGUCGUUAACUUUAACGGUCAACGGUUAAAGAGUUUUUUAUUCAAUUUAUAAUUUUUUAUGAUUUUUAUAAAAAAAAUUCUAAUUUUUAAUAUUUUUUGCCACAUAUCACGCCGUGGUUGUGACACGGGGUGACUUUGAUUGAAAAAAAUUAAGGGUAGUUAACUUUAACAAUUAACUGUUAAAGUUAAUGAUCAAAAAG	chr7:50017669..50017874(-)	Genome-wide analysis of small RNAs reveals eight fiber elongation-related and 257 novel microRNAs in elongating cotton fiber cells (PMID:24044642)	-	-	-	-
gra-miR8738b	GUUAACUUUAACGGUCAACGGUU	gra-miR8738b	UUUGGGGGUCGUUAACUUUAACGGUCAACGGUUAAAAUUAAUGGUUAAAGGUCCUUUUCAUGCAUUUUAUAAAUUUUUAAUGAUUUUUUUAUAAAAUUUUACAAUUUUUUAUAAUUUUUUAUGAUUUUUAUAAAUUUAUUUUCUAAUUUUUAAUAAAUUUUAUAUAUUUUCUAUUAAAAUUUAAUUUUUUAUAACUUUUAUUGAUUUUUGUUUUUUAUAAUUUUUUUGCCACAUGUCACACCGUGGUUGACACGGGUGGCUUUAAUUGAAAAAAUUAGGAGUAGUUAAAUUUAACGGUUAAUUGUUAAAGUUAAUGGUCAAAGGG	chr9:21307832..21308156(-)	Genome-wide analysis of small RNAs reveals eight fiber elongation-related and 257 novel microRNAs in elongating cotton fiber cells (PMID:24044642)	-	-	-	-
gra-miR8739	UAACUAAAUAGUGACACGUGGCAU	gra-miR8739	GUAUACAUGGCAUGCUAUGUGUAACUGUUUUGUUAUUUUAUCAGUCACACCAAAUUUUAAUAUUAGAAAUGGAUGGGACUUUUAAUAGAAAUAACCAGUUUACUCUUUAAUCCAAUGUAUAGAGACUAAUUUAUUUAUUUUUUGAGUAAACGAGGUAAAAUGAAAUUUGGCUCCUAAUACAAGGACUUCCAUGCAUGCUUUUUUUUUUUUUUUACCUUCAAUAAUGACAAUUUAAUAUUCCUUAAGAAAAGUUUGGUAAAAAUAUCAUGAAGGUCUUUGCAAUAGAUGUCAAAUUGCAUUUUGCCCCUUCUACUAAAAAAUGAGUAAAUUUGUCCCUGUACAUUAGAUUAAAUAGUAAAAUGGUCUUUUAUGUUAAAAGUUUCAUCCAAUUCUACUAUU…	chr4:61702568..61703023(-)	Genome-wide analysis of small RNAs reveals eight fiber elongation-related and 257 novel microRNAs in elongating cotton fiber cells (PMID:24044642)	-	-	-	-
gra-miR8740	UAAUGAUGUGGCACAAUAUUA	gra-miR8740	AUGUGACAUUCUAAUAUUGUACCACAUCAUUUCUUGAAAAUUUAUAUCAUAAAAAUUUAUAUAAUUUUUAAUUUUUAAGUAAUGAUGUGGCACAAUAUUAAAAUGUCGCA	chr4:15549441..15549550(-)	Genome-wide analysis of small RNAs reveals eight fiber elongation-related and 257 novel microRNAs in elongating cotton fiber cells (PMID:24044642)	-	-	-	-
gra-miR8741	UAGCACUGAAGAUGAUGAUGG	gra-miR8741	AUCCCCAUACUAGCACUGAAGAUGAUGAUGGUGACGGGCAUGAUCUAACUUGGAACCAGUUCUCAUUUUCUUGAGGGAGUGGACAUAGCAAAUCUGAUUUCUCUUUGUUUUUUCUACUGGCUGAGCUUGACACUUCAUCACAAACCUCGACCGAUACAUGAUCAAGCCCAUCACCAUCAUCAUCUUCAGUGCUAGGGAUA	chr7:56774055..56774254(+)	Genome-wide analysis of small RNAs reveals eight fiber elongation-related and 257 novel microRNAs in elongating cotton fiber cells (PMID:24044642)	-	-	-	-
gra-miR8742a	UAUCUUAUUCAUCUUGGACUG	gra-miR8742a	AGGAAUGUUCACAGUCCAAGAUGAAUAAGAUAGCUAUUCAUGCUAAAACAGUUGAGGAGGAGUAAAUACACGAUGUAGUACUAAAACAGCUAAAACAGCUAUCUUAUUCAUCUUGGACUGGGAACAUUCC	chr11:53348537..53348666(+)	Genome-wide analysis of small RNAs reveals eight fiber elongation-related and 257 novel microRNAs in elongating cotton fiber cells (PMID:24044642)	-	-	-	-
gra-miR8742b	UAUCUUAUUCAUCUUGGACUG	gra-miR8742b	AGGAAUGUUCCCAGUCCAAGAUGAAUAAGAUAGCUGUUUUAGCUGUUUUAGUACUACAUCGUGUAUUUACUCCUCCUCAACUGUUUUAGCAUGAAUAGCUAUCUUAUUCAUCUUGGACUGUGAACAUUCC	chr11:53348538..53348667(-)	Genome-wide analysis of small RNAs reveals eight fiber elongation-related and 257 novel microRNAs in elongating cotton fiber cells (PMID:24044642)	-	-	-	-
gra-miR8743a	UAUGAAAAGUUAUAAAAUGGUCAU	gra-miR8743a	AUCACUCUACUAUGAAAAGUUAUAAAAUGGUCAUCCAAUUAUUUAAUUUUAUCUUUUGGUCAUCCAAUUGUCUUGAAAUUUUUGGUGUUUUCAUUUUUACUUUAGUCAGCUAAUGAUCAAAAAGACAAAAUUAAAUAAUUAGGUAAUCAUUUUGUAAUUUUUCAUUGUUGGAUAAUCAAAAAAGAAAAAAAGAACAUAGGUGAA	chr4:2016221..2016424(-)	Genome-wide analysis of small RNAs reveals eight fiber elongation-related and 257 novel microRNAs in elongating cotton fiber cells (PMID:24044642)	-	-	-	-
gra-miR8743b	UUUGGAAAGUUAUAAAAUGGUCAU	gra-miR8743b	GCCACUCAACUUUGGAAAGUUAUAAAAUGGUCAUCUAAUUAUUUUAAUUUUGUCUUUUUCGGUCAUCAGUUAGUUAAUGUAAAAAUGGAAGCACCCAAAAAUUCAAGAUAGUUGAGUGACCAAAAAAGACAAAAUUAAAUUGUUGAGUGAUCAUUUUGUAUUUUUCAUAGUUGGGUGAAUAAAAAAAAGAAAUUUACUAGUUGAGUGACCAUUUUGUAACUUUUCAUAGUUGAGCGAC	chr8:54761476..54761713(+)	Genome-wide analysis of small RNAs reveals eight fiber elongation-related and 257 novel microRNAs in elongating cotton fiber cells (PMID:24044642)	-	-	-	-
gra-miR8743c	UAUGAAAAGUUACAAAAUGGUCAU	gra-miR8743c	GUCAUCCAACUAUGAAAAGUUACAAAAUGGUCAUCUAACUAUUAGUAAAUUUCUUUUUUGGCCACCCAUUAUGAAAAGUUAUAAAAUAGUCAUUCGACUAUUCAAUUUUAUCUUUUCUGGUCAACCAACUUCAUUGGAUGUUUUAGUGUUUUCAUUUUUAUAUUAGCCUGGUGACCAAAAAAGAUAAAAUUGAAUAAUGAUUGAUCAUUUUGUAACUUAUUAUGGUUGAGUAACA	chr10:698905..699139(+)	Genome-wide analysis of small RNAs reveals eight fiber elongation-related and 257 novel microRNAs in elongating cotton fiber cells (PMID:24044642)	-	-	-	-
gra-miR8743d	UAUGAAAAGUUACAAAAUGGUCAU	gra-miR8743d	UUGAUAAUGUUGGUGGCUAUUAUGUAACUUUUGAAAGUUGGAUGAGAAAAUGUAAUUUUAAACAAAGUUUAGGGACAGUUGGUGUAAUUUACCCAUUUAAUAUUUGGGUAAACUGCAUUACUAGUCACUCAAUUGUUAGUAUUUUUUUGUCACUCAACUAUGAAAAGUUACAAAAUGGUCAUCCAAUUAUUA	chr12:26054019..26054210(+)	Genome-wide analysis of small RNAs reveals eight fiber elongation-related and 257 novel microRNAs in elongating cotton fiber cells (PMID:24044642)	-	-	-	-
gra-miR8743e	UAUGAAAAGUUACAAAAUGGUCAU	gra-miR8743e	GUCACUCGACUAUGAAAAGUUACAAAAUGGUCAUCCAAUUAUGAUUUUUUUUCUUUUUUUGUCAUCCAACUAUUCAAUUUUGUCUUUUUGAGUCACUCAACUAUCUUGAAUUUUUGAGUGUUUCCAUUUUUACGUUAAUUAGCUGUUGACCAAAAAAAGAAAAAAAAGUCAUAGUUGGAUGGCCAAUUUGUAACUUUUCAUAGUUGAAUGAUU	chr1:6205271..6205483(-)	Genome-wide analysis of small RNAs reveals eight fiber elongation-related and 257 novel microRNAs in elongating cotton fiber cells (PMID:24044642)	-	-	-	-
gra-miR8744	UCAAAAAAUGGGCAAAGUAGUCAU	gra-miR8744	UUCCCACUACUCAAAAAAUGGGCAAAGUAGUCAUUUAGAUCAAAUAGCAAAUUCAUCUUUUCUAUUAAAAAUUUCAUCCUUUUCGCUGUUAAAAACUUAUCUUUGUAAGUCAGCCUCAGAUACACAUGUAUUUGAUUAUCUGUCAGUUACGCCAGUUUUUAACAGUAAAAAUGGAUGAAAUUUUUAACAGAAAAUACCAUCUUGCUUUUUGAUCUAACAUAUAAAGACUAUUUUACUCAUUUUUUGAAUAGAGAGAAA	chr7:60032403..60032660(+)	Genome-wide analysis of small RNAs reveals eight fiber elongation-related and 257 novel microRNAs in elongating cotton fiber cells (PMID:24044642)	-	-	-	-
gra-miR8745	UCAACGGAGUUGGGAGACAAA	gra-miR8745	CAGGUCGGGUUUUUGUUUCCCGGCUCUGUCGAGAGCCCGAAUUGAUGAAAAUGGGCACCAUUUCCUUGGUGGCGCAUGGCCCGAUCCAACUAGACGCUCCUGCUCCAUGAACCCUGUCUCCAGCUCAGGCUCUCAACGGAGUUGGGAGACAAAACUCCGGCCU	chr13:57000135..57000297(+)	Genome-wide analysis of small RNAs reveals eight fiber elongation-related and 257 novel microRNAs in elongating cotton fiber cells (PMID:24044642)	-	-	-	-
gra-miR8746	UCCAUAUUUCACUAUCUCUUA	gra-miR8746	UGUCUUUCUAUAAGAGAUAGUGCAAUAUGGAGGCUUGAGCAAAGUGAAAAUGAUAUUUUACUAUGUUUCAAGUCUCCAUAUUUCACUAUCUCUUAUCCCUUAUGA	chr2:11723652..11723756(+)	Genome-wide analysis of small RNAs reveals eight fiber elongation-related and 257 novel microRNAs in elongating cotton fiber cells (PMID:24044642)	-	-	-	-
gra-miR8747	UCCCAGUUGUAGUUGGUCGUUCGG	gra-miR8747	UCCCAUCAACCUGCACAAUCAGCUUGCAAUGGGGAAAUGUCCAACGCAUAGAUCAAACGUCCAGAACAUCCGAUAGAAGACUCUUUUUCCCAGUUGUAGUUGGUCGUUCGGGCCAUAAUAA	chr11:21522773..21522893(-)	Genome-wide analysis of small RNAs reveals eight fiber elongation-related and 257 novel microRNAs in elongating cotton fiber cells (PMID:24044642)	-	-	-	-
gra-miR8748	UCGGUGGAGAUGGAUAAAAUGAAU	gra-miR8748	AUAAUCAAGUAAUUCGUUUUGUCCAUUUCAAUCGAAGGCAGUGACCCUAUUACUAAAACAUGUUAUACUCCAAUUCUGUCACAGGUUAUAGUAAUGGGCUCAUCGUUUUCGGUGGAGAUGGAUAAAAUGAAUGACUUGAUUA	chr5:14682937..14683078(+)	Genome-wide analysis of small RNAs reveals eight fiber elongation-related and 257 novel microRNAs in elongating cotton fiber cells (PMID:24044642)	-	-	-	-
gra-miR8749	UCUCGGACCCUCAACGGAAGG	gra-miR8749	GGGAGGGUGAUCUCGGACCCUCAACGGAAGGUAUUGUUCUUGUGUCGAGAUUUUGUCUCUCGUAUUCCAUGGAGAGCCCAAAGGGUUCCCGGAAUUUAAGAAGCACCUUGACUAAUGGAGAUAUGACUUGUAAGCUCAUGGGAGAAAUGUCAAUAUUGUGCAAAAUAUUAAUUAUGCAUAUUGCGCUUGCGGGAGUUCAAACCACCAACCAAGGCUUAAAGGCCUUACCUUUACAUCCACAAAAUACAAGAGAGACAAAAUCCCAACACAUGAACGAUACUUUUCGUUGGGGUUUGAGACCGACAUUCCUU	chr11:60620749..60621059(+)	Genome-wide analysis of small RNAs reveals eight fiber elongation-related and 257 novel microRNAs in elongating cotton fiber cells (PMID:24044642)	-	-	-	-
gra-miR8750	UCUUAGUUGGCAUAUACUCAAGGA	gra-miR8750	AAGGCCAUGGUCUUAGUUGGCAUAUACUCAAGGAGCACGCAGAAGGGAGACAAGCAACCCAGAGUGAAGCAUGUGUCCAGCAUGCCUGAAGUCCGCUCAGAAUGUCAGUCCUAAGAAAAAUGGGUCAAGUCAUGAAAAGUGGUCUCCCUUCUGCGAGCUCAUUGAGUAUAUGCGAACUGAGACCGCGGUCUUC	chr7:13744384..13744576(+)	Genome-wide analysis of small RNAs reveals eight fiber elongation-related and 257 novel microRNAs in elongating cotton fiber cells (PMID:24044642)	-	-	-	-
gra-miR8751a	UGAAAUUUGUAGAGACAAAACGCU	gra-miR8751a	UAGUGAGGGUUGAAAUUUGUAGAGACAAAACGCUCCAAGUAUGACGCACUUCAGCAGAGGUACUGAAAGUGCUCCCAGCUGAGUUAGCAUUGAAAACGCUUUCAACUGGACACGCUCUCAAUACUUCUGAUGACAGUGCCUCUUGCUUGGAGCAUUUUGUCUCUGCAAAUUUCAACCCCCCACUAU	chr5:49774436..49774621(-)	Genome-wide analysis of small RNAs reveals eight fiber elongation-related and 257 novel microRNAs in elongating cotton fiber cells (PMID:24044642)	-	-	-	-
gra-miR8751b	UGAAAUUUGUAGAGAGAUAACGCU	gra-miR8751b	AAAUGGAGGUUGAAAUUUGUAGAGAGAUAACGCUCCAAGCAGGAUCCACUGUCAGCAAGAGUACUAAAAGCACGUCCAACUGGAAGAGCAUCCAACUAACAUGGCACCGAAAAUGUUUCGAGUUGAACUUGCUUUCAGUACUCUUGCUGACAGUGCGUCCUACUUGGAAUGUUAUCUCUCUACAAAUUUCAACCUCCCACU	chr4:33504208..33504408(+)	Genome-wide analysis of small RNAs reveals eight fiber elongation-related and 257 novel microRNAs in elongating cotton fiber cells (PMID:24044642)	-	-	-	-
gra-miR8752	UGAUGGAGAUAGGUAUCUGCA	gra-miR8752	ACGUCUUAAUUGAUGGAGAUAGGUAUCUGCAGGAUUUGAGAAAGAUAUCUAUAUAGGACAUGUGAAUAUAAUAAAAUUACAGGAGCACCCCGAGAUUCUACCUACCAACCAAGGCGCUUUUAAGCAUCGGUUGGUGGUUUGAGUCGUCCGGCAUUCAGAUAACUCCAUUAUUAUUCUUACGCCUUAUAUAGACACCUUCUCCGAGUUUUGCAGAUACUUAUCUACACCAGUCAAGACAU	chr7:465419..465657(-)	Genome-wide analysis of small RNAs reveals eight fiber elongation-related and 257 novel microRNAs in elongating cotton fiber cells (PMID:24044642)	-	-	-	-
gra-miR8753	UGCCAAAUCAGGGAAGCGAAA	gra-miR8753	UUGGAAAAUUUGCCAAAUCAGGGAAGCGAAAGGUGUUUGCAGGCAGCAGAGUUUUGAGGGUAGUUUUCAUCAUCUCAUCACUCUACUCCCAGAUUAUUCGCUUCCCUAAUUUGGACGAUUUUACUUGCGUUCCUU	chr2:14528924..14529058(-)	Genome-wide analysis of small RNAs reveals eight fiber elongation-related and 257 novel microRNAs in elongating cotton fiber cells (PMID:24044642)	-	-	-	-
gra-miR8754	UGCCGCCUGACACACUGACGACAC	gra-miR8754	GCCUCGUCGGUGCCGCCUGACACACUGACGACACUACCCAUUUUUCUCCCCAAUCAUUCUGUCAUCAUUACCAGUAUGUAUUUUUUAAAGAUACCUGAAAAAUACGGGUAUACCAAUUUUUAAAAAAAAAGAAGAAAAAUAUAUAUUUUCUAAUGGUGUUGUCGCCGUGCCAAGCGGCACCUCUAUUUACCUGGCG	chr9:23129834..23130029(+)	Genome-wide analysis of small RNAs reveals eight fiber elongation-related and 257 novel microRNAs in elongating cotton fiber cells (PMID:24044642)	-	-	-	-
gra-miR8755	UGGACGCGCUUUGCUGACGUGGCA	gra-miR8755	CGCUUUUACAUGGACGCGCUUUGCUGACGUGGCAUAACGCUCCCUCAGGGACGCAUUUUAGCUCGUAUUUUUCUAGUGUUAGGGUUUUUUGCAUGUUUAGUGCUUAGGAUUUAUGAGUUUAGGGUUUAAGAUUUUGCCACGUCAGCUAAGCGCGUCCACAUCAACGCGU	chr10:1079518..1079686(+)	Genome-wide analysis of small RNAs reveals eight fiber elongation-related and 257 novel microRNAs in elongating cotton fiber cells (PMID:24044642)	-	-	-	-
gra-miR8756	UGGACUGUUAAAAUUUUAAUGGCA	gra-miR8756	AAAAAUUGGCUGGACUGUUAAAAUUUUAAUGGCAUUGAUGUGGCAAUUCAUAUGAGUACUUUGACAUGGAUAAUUUUUUCUUGUAAAUUUUUUUUGAAAUUUAUUGAAUUUAUUAUUUUUUUAAAGUAUAUGUGGAUUAUCAUGUGAGUUGCCAAAUUAGUGUGGUUAAAAUUUUAACAUUCCAGUUAAAUUUUUA	chr11:1644442..1644637(+)	Genome-wide analysis of small RNAs reveals eight fiber elongation-related and 257 novel microRNAs in elongating cotton fiber cells (PMID:24044642)	-	-	-	-
gra-miR8757a	UGGGCCGAGCUUGGACAAGCAUA	gra-miR8757a	UAUGUCGCAUUGGGCCGAGCUUGGACAAGCAUAAAAUAUGUUAAUAUCACGCUUAGGCCCGGUCCAGACCUG	chr11:61081478..61081549(-)	Genome-wide analysis of small RNAs reveals eight fiber elongation-related and 257 novel microRNAs in elongating cotton fiber cells (PMID:24044642)	-	-	-	-
gra-miR8757b	UGGGUCGAGCUUAGGCAAGCAUA	gra-miR8757b	UAUUUUGGGUUGGGUCGAGCUUAGGCAAGCAUAAUGUAUGUUAAUAUCUUGCUUAGGCCCGACCCGACUAGAACUA	chr12:16747581..16747656(+)	Genome-wide analysis of small RNAs reveals eight fiber elongation-related and 257 novel microRNAs in elongating cotton fiber cells (PMID:24044642)	-	-	-	-
gra-miR8758	UGGGCUUCUUGCAAGAUGAAGGUA	gra-miR8758	CUGGAGCUGCUGGGCUUCUUGCAAGAUGAAGGUAAUCUAGGGGAUGUAGGAGCUUGUGUUUUGGAAUGUUCUCCGAUUCUUAAAUGAGCAAAGGGUGUUAUGUAAUGGUGAAGACAAGUAAAUAAUUUAGUAUGUCGGAGGCUGAAAGCCACUUUGUUCUCCAAGUGGCAUAGGAGAACAAUCAAUAUACCAUUGCAAUACACCUUUUGCCAACUUAAGCAUCGGAGAGCGUCUUGGAGUAAAAGCUCCAAUGCCGCCCUAUGUCACCUACAUCUUGCAGGAAGCCCUGCAGCUCCAGU	chr4:11590621..11590919(+)	Genome-wide analysis of small RNAs reveals eight fiber elongation-related and 257 novel microRNAs in elongating cotton fiber cells (PMID:24044642)	-	-	-	-
gra-miR8759	UGGUGGAAGUAUUGUGCCCGG	gra-miR8759	AACCCCUCAAUGGUGGAAGUAUUGUGCCCGGGGUGUUUAUGCUAGGUUUUAGCCCCGGGUUUUAUCUUUUGGUUCCAAGGAGAGCCCAACGGGUUCCCAGAGUUUGGGGAGCGCCUCACCAUCAAGCAUAGAGAUACCCCAAGCACAAUACCUCCACCGUUGAAGGGUUC	chr6:33149646..33149815(-)	Genome-wide analysis of small RNAs reveals eight fiber elongation-related and 257 novel microRNAs in elongating cotton fiber cells (PMID:24044642)	-	-	-	-
gra-miR8760	UGUGACAUCGUCAAAUUCGGCCAU	gra-miR8760	AGCACUACCUUGUGACAUCGUCAAAUUCGGCCAUAAUGUCUAGGUUGGGUUUGGGGUGUUACAAUAAAAAAAU	chr6:7407049..7407121(-)	Genome-wide analysis of small RNAs reveals eight fiber elongation-related and 257 novel microRNAs in elongating cotton fiber cells (PMID:24044642)	-	-	-	-
gra-miR8761	UGUUGACGUUGCAUACAUGUGGAU	gra-miR8761	UUUAAAACUUUGUUGACGUUGCAUACAUGUGGAUAGCAUGUCAAUAUUUACUUAAUUUUUAAAAUUUUAAAAUUAAAAAAAUUAUAAAAACUUUUUAAAAAUUAAAAAACAUUAAAAUUUUAAAAAAUAUAUUUUAAAAAUUUUAAAAAGUAAAUUAAAUUUUGACAUGUCAUCUAGGUGGCAAUCCAUGUAUAUGCCACGUCAGCAAAGUAAACGA	chr3:9712218..9712434(+)	Genome-wide analysis of small RNAs reveals eight fiber elongation-related and 257 novel microRNAs in elongating cotton fiber cells (PMID:24044642)	-	-	-	-
gra-miR8762a	UUAACAUUUGUUAACUUUGCUGAC	gra-miR8762a	GAUGGAUAAGUUAACAUUUGUUAACUUUGCUGACGUGGCAUCUACGUGGAUUGUCUUGUUAAUGUCACAUCAACAGAUAAUUAAUUUUUUAAAUUUUAAAAAAAUUCAAAAAAUUUAUUAAAAUUAUUUAAAAAUUAAAUAAAAUGUUUUUUAAUAUUUUUAAUUUUUUUAAAAUUAAUUAAUUGCUUACAUGGCAUACAUGUGGACUGCCACAUGAAUGCUACAUCAACAAGGUAACAGAUGUUAAUUUAUCUAUUU	chr6:47375019..47375276(-)	Genome-wide analysis of small RNAs reveals eight fiber elongation-related and 257 novel microRNAs in elongating cotton fiber cells (PMID:24044642)	-	-	-	-
gra-miR8762b	UUAACGUUUGUUAACUUUGUUGAU	gra-miR8762b	GAUAGAAAAGUUAACGUUUGUUAACUUUGUUGAUGUAGAAUAUAUGUGGAUUGUCAAGUAAUCAUUUAAUUAAUUUUUUAAAAUUAAAAAAUAUUAAAAUAUUUUUUUAUAAUUUCUAUAAUUAUUUUUAAUUUUUAAAAAUAUUAUAUAUAUUUUUGAUUUUUUUAAAAUCUAAAAAUUUAAUUAAAUAUUGAUGUGUCAUCCACUUGGCAAUCCAUGUGUAUGCAACAUCAACAAAGUUAGAAAAAUGUUAACUUUUUCAUUCA	chr7:26992815..26993080(+)	Genome-wide analysis of small RNAs reveals eight fiber elongation-related and 257 novel microRNAs in elongating cotton fiber cells (PMID:24044642)	-	-	-	-
gra-miR8762c	UUAACGUUUGUUAACUUUGUUGAU	gra-miR8762c	GGACGGAAAAUUAACGUUUGUUAACUUUGUUGAUUUAAUACAUGAAUUGUCUCAUAGAUGCCACAUCAAUAAUUAAUUUUUUUAAUUAAAAAAUUAAAAAUUUAUUUAAAAAAAUUGUUAAAAUUGUUAAAAAGUAUAAAAUUAUAAAAAAAUAUUUUUAAUUUUUUUAAAAUUAAUUAAUUACUAACGUGAUAAUCCACAUAUAUGUCACCUUAACAAAGUUAAGAAACGUUAACUUUUUUUAUCUA	chr2:21452515..21452762(-)	Genome-wide analysis of small RNAs reveals eight fiber elongation-related and 257 novel microRNAs in elongating cotton fiber cells (PMID:24044642)	-	-	-	-
gra-miR8762d	UUGUUAACUUUGAUGAUGUGGCAU	gra-miR8762d	AAGUUAAGAAUUGUUAACUUUGAUGAUGUGGCAUAUAUGUGGAUUUCCAUGUGGCAAUUAAUUGAUUUUUUACAAUUUUAAAAAAUUGUAAAAAUUCUUUCUAAAAAAUAAAAAAAAUAGUUAAAAGAUUAUCAAAGAUAUAAUUUUUUUAAUAUUUUAAAGUUUUUAAAAAAUAACUAAUUGCUAAUGCGACAAGCCACGUGUGUGUCAUGUCAGCAAAGUUAACAAAAAUUAACUUC	chr8:53253449..53253687(-)	Genome-wide analysis of small RNAs reveals eight fiber elongation-related and 257 novel microRNAs in elongating cotton fiber cells (PMID:24044642)	-	-	-	-
gra-miR8762e	UUUUUAACUUUACUGACAUGGCAU	gra-miR8762e	GUUACUGUUUUUUUUAACUUUACUGACAUGGCAUACACGUGGAUGAUCCAUCAGCAUUUAAUUAAUUUUUAAAUUUUAAAAACUUUAAAAAAAUAUUUUUAAAAAUUAAAAUCAUUAAAAUUAUUUAAAAAUAUUUUUUAUAUCUUUUAAAUUUUAAAAAUUCAAUUAAAUGUUGACAUGUACUCAUCCACGUGGCAAUCAACGUGUAUGCCACAUCAGCAAAGUUAACAAAGUUAAUUUU	chr8:43422860..43423100(-)	Genome-wide analysis of small RNAs reveals eight fiber elongation-related and 257 novel microRNAs in elongating cotton fiber cells (PMID:24044642)	-	-	-	-
gra-miR8763	UUAAUACUGUUAAAUUUGUUGGU	gra-miR8763	AACUCAAUUGUUAAUACUGUUAAAUUUGUUGGUGUUGCAUUUUCAAAAAAAAAAGUCCACUUGGUAGCAAAGUAACUAAAAAAAUGGCAUUGCAAUGAAAUUGAAUUUGACAAAAAUAAUAUUAAUAGUGUUAACAGUUGGACC	chr5:63182467..63182610(+)	Genome-wide analysis of small RNAs reveals eight fiber elongation-related and 257 novel microRNAs in elongating cotton fiber cells (PMID:24044642)	-	-	-	-
gra-miR8764	UUAGAUUGCAUUUUACCCCUU	gra-miR8764	GUACUAAGGGUUAGAUUGCAUUUUACCCCUUUUACUGAAAAACAUGGGCCGGUUUGCUCUUUGAUUUUGUAUAGGGACUAAUUUGCUCUUUUUUUAAGUAAAGGGGCAAAAUGCAAUCAAACUUAGUACA	chr12:33216943..33217072(-)	Genome-wide analysis of small RNAs reveals eight fiber elongation-related and 257 novel microRNAs in elongating cotton fiber cells (PMID:24044642)	-	-	-	-
gra-miR8765	UUAGUGGAGCUCAUGCUAGAA	gra-miR8765	AUAUGGGGCACUUCUAACAUGAGCUUCACUGAAAAAAGCUUAUGAAAAGCUUUUACCAAAAUAUCUAACGAUAUUGGUAAAUCCUUAGAAAUAUUGGUAAAGCCAAUAUUGGUAAAUCGUUAGAAAUAUUAGUAAAAGCUUUUUCUAAGCCAUUUUUAGUGGAGCUCAUGCUAGAAUUUCCCAUGA	chr2:14450236..14450421(-)	Genome-wide analysis of small RNAs reveals eight fiber elongation-related and 257 novel microRNAs in elongating cotton fiber cells (PMID:24044642)	-	-	-	-
gra-miR8766	UUAUUUUGGAAUUAGAAAAGUCGU	gra-miR8766	GUUAUGUUCAUUAUUUUGGAAUUAGAAAAGUCGUAUUCUUAACUUACGAAAUAUGACUUCCUUCUAAAGCCGAGAUAAUCAAAUAUUUACU	chr10:60416606..60416696(+)	Genome-wide analysis of small RNAs reveals eight fiber elongation-related and 257 novel microRNAs in elongating cotton fiber cells (PMID:24044642)	-	-	-	-
gra-miR8767a	UUCAACUCUGCCAAGCAAUUG	gra-miR8767a	CCUCUCAUUUUUCAACUCUGCCAAGCAAUUGAUGAAAAGAAAAUUACUUCUUUUUCAAUUUUCCCAUCUUUCUUAUCAAGCACAUUAAUGGAAAAUGUAUUUUUUUCUUUCUAUUUUUCUGCUUCUUCAAUGUUCCAUAUUUCUAAAUUUUCUUUUCACCAAUUGCUUGGCAGAGUUGAAAAAUGAGAGGA	chr8:50828267..50828457(-)	Genome-wide analysis of small RNAs reveals eight fiber elongation-related and 257 novel microRNAs in elongating cotton fiber cells (PMID:24044642)	-	-	-	-
gra-miR8767b	UUCAACUCUGCCAAGCAAUUG	gra-miR8767b	CCUCUCAUUUUUCAACUCUGCCAAGCAAUUGGUGAAAAGAAAAUUUAGAAAUAUGGAACAUUGAAGAAGCAGAAAAAUAGAAAGAAAAAAAUACAUUUUCCAUUAAUGUGCUUGAUAAGAAAGAUGGGAAAAUUGAAAAAGAAGUAAUUUUCUUUUCAUCAAUUGCUUGGCAGAGUUGAAAAAUGAGAGGA	chr8:50828268..50828458(+)	Genome-wide analysis of small RNAs reveals eight fiber elongation-related and 257 novel microRNAs in elongating cotton fiber cells (PMID:24044642)	-	-	-	-
gra-miR8767c	UUUUCAACUCUGCCAAGCAAU	gra-miR8767c	UUCCUUUCCUUUUUCAACUCUGCCAAGCAAUGGAGGUAAAAAUAAAAAUUACUUUUUCUUUCAAUUUUUCCAUCUCUCCUACCAAGCACACCUAUGGAAAGAAAAAAAAUAUAUUUUCCCUCAUUCUAUUUUUCUGCCCCUUCAAUUUUCCAUCUUUAGAAGAAUGGAAAACAUUAUUUUUCUUUCCAUAGGUGUCCUUGCCAGGAGAGAUGAAAAAAUGGAUUCUAUCCAUUGCUUGGUAGAGUUGAAAACUGAAAGGAAA	chr1:3731724..3731985(-)	Genome-wide analysis of small RNAs reveals eight fiber elongation-related and 257 novel microRNAs in elongating cotton fiber cells (PMID:24044642)	-	-	-	-
gra-miR8768	UUCCAUGUCACAGAGAUGUUG	gra-miR8768	UCCUUUUCUUUUCCAUGUCACAGAGAUGUUGUGUAGGUCAUUUCAAAUCGUUUCUCUGCUCAGAAAUUAAUAGUCAGGAAGCAUCAACAUCUUUGUGAUAUGGAAAAGAAGGUGAAGGAG	chr7:29414742..29414861(+)	Genome-wide analysis of small RNAs reveals eight fiber elongation-related and 257 novel microRNAs in elongating cotton fiber cells (PMID:24044642)	-	-	-	-
gra-miR8769	UUGAACUUUGACCGGAUCUAGGGA	gra-miR8769	UGGGGAUUUGCCUAAGGCCGCAUCGGAGGACAACUAGAAAUUGAAAGGCCCUUUUUUUCAUUGUUGAACUUUGACCGGAUCUAGGGAUUUUGACCUC	chr6:35895579..35895675(+)	Genome-wide analysis of small RNAs reveals eight fiber elongation-related and 257 novel microRNAs in elongating cotton fiber cells (PMID:24044642)	-	-	-	-
gra-miR8770	UUGAUGGUGGUAAGAAAUGUGCAU	gra-miR8770	AGAUAUACAGUUGAUGGUGGUAAGAAAUGUGCAUAAUAAAAUUAAAAUGUAUAAUUAAAUUAAAACAAAAUUUUAGUUGAGUGAUAAAUUUAAAGGAUUUUUAAUGCAAUUGACAUGUGUUCAAAUCUCACUAUAGUCAUUUUAUAAUUUCUCUAAUCGAAUUGUUGUCUGAUUAACUUAAUCAGAGAUUUUAUUAGUAGUAUAAAAAACAAUAAAGAGAUUUGAACCUACACCCAUCACAUUGCUAAAAACAUUAUAUUUACCACUUAACCAAACAUUUAUUUUGAUUUUUUAUACAUUUUUAUUUUAUUAUGAAUAUUUUAUUAUCUCCAUCAAUUAUAUUUA	chr1:3316103..3316447(+)	Genome-wide analysis of small RNAs reveals eight fiber elongation-related and 257 novel microRNAs in elongating cotton fiber cells (PMID:24044642)	-	-	-	-
gra-miR8771a	GGAUUGUCGUUAGGGAGGUAA	gra-miR8771a	AUUGAGCUUUGUUACCUCUCCAACGGCAAUCCGAAUGGGUUUUAAAUGCCAACUGGGAUAAGAAUAAUUUUUUCAAUCAAAAUGGAAAAGAAAACUAAAAGAAAGGAGACAAAUGAUUUUUUUUUCCAGUUUAAGGUGUAAUUAAUUUAAAAUUUUUAAUUAAUUAAAAUUAUUUAAUUAAAAACCUGUUCUAGUCUCAAUCAGACAUUCAAGUUGGUAUUUAAAACCCAUUUGGACUGUUGUAUAGGAUUGUCGUUAGGGAGGUAACAGAGCUUAA	chr13:5061901..5062177(-)	Genome-wide analysis of small RNAs reveals eight fiber elongation-related and 257 novel microRNAs in elongating cotton fiber cells (PMID:24044642)	-	-	-	-
gra-miR8771b	GGAUUGUCGUUAGGGAGGUAA	gra-miR8771b	GUUAAACUCCAUUACCUCCCUAACGGUAAUCCUAUGUGACAAUUCAAAUGAGUUUUAAAUGCCAACUUAGAUGUCCAAUUAGGACUAGAAUAGGUUUUUAAUUAAAUAAAUUUAAUUAAUUAAAAGUUUAAAACUAAUUACACCUUGAAUUGAAAAAGAAAAACCAUUAGUCUCAUUUUUCUUUUAGUUUUCUUUUCCAUUUUGACUGAAAAAAAUAUUCUCAUUAAAGUUGACAUUUAAAACCUAUUUGGACUGGAUUGUCGUUAGGGAGGUAAUUGAGUUUAA	chr13:2497645..2497929(+)	Genome-wide analysis of small RNAs reveals eight fiber elongation-related and 257 novel microRNAs in elongating cotton fiber cells (PMID:24044642)	-	-	-	-
gra-miR8771c	UAGGGAGGUAACGAAGCUUAACGG	gra-miR8771c	UGUUACGAAAUAAUCAGUCUAUCGUUAAGCUUUGUAAUCUCACUAACGACAAUCCUACCAAUUAGGAUGAGAAUAGUUUUUCCAGUCAAAAUAGAAAAAAAAAAACUAAAAAAAAAAGAGACGAAUGAUUUUUCUUUUUCCAGUUUAAUGUGUAAUUAAUUUAAAAUUUUCAAUUAAUUAAAAAAUAUUAUCGUUCCAGUUGGACAUCCAAUUUAGCAUUUAAAACUCAUUUCGGCUGCCACGUGAGAUUGCCAUUAGGGAGGUAACGAAGCUUAACGGCAUAGUAACC	chr13:54359066..54359354(+)	Genome-wide analysis of small RNAs reveals eight fiber elongation-related and 257 novel microRNAs in elongating cotton fiber cells (PMID:24044642)	-	-	-	-
gra-miR8771d	UGCCAUGUAGGAUUGUCGUUA	gra-miR8771d	GUUACCUCCUUAACGACAAUCCUACGCGGCAGUCUAAAUGGGUUUUAAAUAUAAACUUAAAUGUCCAACUAGGAUAAGAAUAGUUUUUUCACUCAAAACGGAAAAGAAAACUAAAAGAAAAAGGAGACGAAUGGUUUUUCUUUUCCAAUUCAAGGUAUAAAUAAUUUAAAAUUUUCAAUUAAUUAAAUUUAUUUAAUUAAAAAACCUAUUCUCAUCCCAAUUGGUAUUUAAAACUCAUUUGGAUUGCCAUGUAGGAUUGUCGUUAGUGAGGUAAA	chr10:33577926..33578200(-)	Genome-wide analysis of small RNAs reveals eight fiber elongation-related and 257 novel microRNAs in elongating cotton fiber cells (PMID:24044642)	-	-	-	-
gra-miR8771e	GGCAUUUAAAACACAUUUGGACUG	gra-miR8771e	AUCUUAUAUGUCAGUCCAAAUGAGUUUUAAAUGCCAACUUAAAUGUCCAAUUGAGAUGAGAAUAAGUUUUUAAUUAAAUAAAAUUAAUUAAAUAAAAAUUUUAAAUUAAUUACAUUUUGAAAUGAAAAAAAAAUUUGUUUGUCUCUUUUUUCUUUUAGUUUUCUUUUUCAUUUUGAUUGAAAAAUUAUUCUCAUCCCAAUUGGACAACGAAGUUGGCAUUUAAAACACAUUUGGACUGCUACGUAGGA	chr6:46011896..46012143(-)	Genome-wide analysis of small RNAs reveals eight fiber elongation-related and 257 novel microRNAs in elongating cotton fiber cells (PMID:24044642)	-	-	-	-
gra-miR8771f	UUGGACAUCCAAGUUAGCAUUUA	gra-miR8771f	CAAAUGAGUUUUAAAUGCCUACUUGAAUGUCAAAUUGGGACGAGAAUAAGUUUUUAAUUAAAUAAUUUUAAUUAAUUGAAAAUUUUAAAUUAAUUACACCUUGAACUAGAAAAGAAAACCAUUUGUCUCCUUUUUCUUUUAGUUUUCUUUUCCAUUUUGAUUGAAAAAAUUAUUUUCAUCCUAGUUGGACAUCCAAGUUAGCAUUUAUAACUCAUUU	chr4:7480874..7481090(-)	Genome-wide analysis of small RNAs reveals eight fiber elongation-related and 257 novel microRNAs in elongating cotton fiber cells (PMID:24044642)	-	-	-	-
gra-miR8772	UUGGACUGUGGCUACAUAUAG	gra-miR8772	AUGUCCCUCCCUCUAUGUAACCACAUUCCAAUGCUUAACUAGUCGAUGUGGGAUUGUUUUUCCCUCUCAAAACUAGCCUCUUAGGUAAGCGUGUGAACUGUCGAGAUCUGGAUGGAUCCAAGACACGUUACCACAGGUAGCGUCGUUUGUUUACACUUCUUCUGGUAGAGAGCUGAGCUGGAGGUCGAGUCUUUGGACAUGUAAGUUGAAAUGGAGCUGCUGAGCUUCCUACAAGAUGAAGGUGAGCUAAGGGGCGUAAUAGUUUGUCUAGGGGUCAGGUCUACUAAUAAGGAUUGGACUGUGGCUACAUAUAGCAAGGGUCAC	chr4:24684259..24684582(+)	Genome-wide analysis of small RNAs reveals eight fiber elongation-related and 257 novel microRNAs in elongating cotton fiber cells (PMID:24044642)	-	-	-	-
gra-miR8773	UUGGAUGAACGGUGCGUUUACUU	gra-miR8773	AUUAAGGGGCUUGGAUGAACGGUGCGUUUACUUGUGGUUAGCGUAAAAACAGCGGUGAUGGUGGGAUUAAAUAUUGUAGCGACACUGUAGGGUGAGAUAAAAAAAUAAGCUAAACGCACCGCCCGCCCAAACCCACCCUA	chr12:34048888..34049027(-)	Genome-wide analysis of small RNAs reveals eight fiber elongation-related and 257 novel microRNAs in elongating cotton fiber cells (PMID:24044642)	-	-	-	-
gra-miR8774	UUGGAUUUUGAUUCAUAGAUUCGU	gra-miR8774	ACAAAACUGUUUGGAUUUUGAUUCAUAGAUUCGUGAUGUUCAAACUAUCAUUUUAAUUAUAUUUAAUUUGGUGAAUUAUUUUUAUUACGUUAUUAAAAGUUAUUUAUUAAUUUGUGUAAAUUAUAAUCCAAGUUAAAAAUA	chr5:54903390..54903530(+)	Genome-wide analysis of small RNAs reveals eight fiber elongation-related and 257 novel microRNAs in elongating cotton fiber cells (PMID:24044642)	-	-	-	-
gra-miR8775	UUGUGAGAUUGAAGCUGAUGG	gra-miR8775	GAGACUUCAAUUGUGAGAUUGAAGCUGAUGGGAAAGUGGUAAUAAAGGGAUCCUAAAAACUCGUGAGAAAAUAGUAUGCAAGGACUUUGAAAUUUUUCUUCACAAUUGCUUCAAGCAUUCCGUUUUCCAAAUAAGUGGUUGGUUCUUGGUUAUUGACGGGACCAAGUAGCUUGAAUGAGAUGAAGCGUGUCGGUGGGCAUAGAUUUUGUGUGAGCAUAAGAAAAUUUUCAAAGCCCCUGAAUACUAUUUGCUCCCCCAUUGUUAGUAUCCCCCUUAUUACCAUUUCUUCAUCAACUUUAAUCUCACAAUUGAAGUCUCU	chr13:51821710..51822028(-)	Genome-wide analysis of small RNAs reveals eight fiber elongation-related and 257 novel microRNAs in elongating cotton fiber cells (PMID:24044642)	-	-	-	-
gra-miR8776a	UUUCAAAGUCCUUGCAUACUAUUU	gra-miR8776a	AUGGGGGAGCAAAUAGUAUUCAGGGGCUUUGAAAAUUUUCUUAUGCUCACACAAAAUCUAUGCCCACCGACACGCUUCAUCUCAUUCAAGCUACUUGGUCCCGUCAAUAACCAAGAACCAACCACUUAUUUGGAAAACGGAAUGCUUGAAGCAAUUGUGAAGAAAAAUUUCAAAGUCCUUGCAUACUAUUUUCUCACGAGU	chr13:51821770..51821970(+)	Genome-wide analysis of small RNAs reveals eight fiber elongation-related and 257 novel microRNAs in elongating cotton fiber cells (PMID:24044642)	-	-	-	-
gra-miR8776b	UUUCAAAGUCCUUGCAUACUAUUU	gra-miR8776b	GGGGGGAGCAAAUAGUAUGUAGGGACUUUGAAAAUUUUCUUAUGCUCACACAAAAUCUAUGCACACCGACACCCUUCAUCUCAUUCAAGCUAGUUGGUCACGUCAAUAACCAAGAACCGACCAUUUAUUUAGAAAACAAAAUGCUUGAAGCCAUUGUAAAGAAAAAUUUCAAAGUCCUUGCAUACUAUUUUGUCACCAGU	chr13:51864610..51864809(+)	Genome-wide analysis of small RNAs reveals eight fiber elongation-related and 257 novel microRNAs in elongating cotton fiber cells (PMID:24044642)	-	-	-	-
gra-miR8776c	UUUCAAAGUCCUUGCAUACUAUUU	gra-miR8776c	AACUACCGGGGAGCAAAUAGUAUGCAAGAACUUUCAAAUUUUUCCUCUGCUCACACAAGAUCCAUGCCCACUAGCACGGUUUAUAUAAUUCGAACUACGUGGUCCCAUUAAUAACUAAAGACCGACCAAUUAUUUGGAAAACGGAAUGCUUGAAGCCAUUGUGAAGAAAAAUUUCAAAGUCCUUGCAUACUAUUUUCCCACCAGU	chr13:51867510..51867714(+)	Genome-wide analysis of small RNAs reveals eight fiber elongation-related and 257 novel microRNAs in elongating cotton fiber cells (PMID:24044642)	-	-	-	-
gra-miR8776d	UUUCAAAGUCCUUGCAUACUAUUU	gra-miR8776d	ACAGGGGAGCAAAUGGUAUGCAAGAACUUUCAAAAUUUUCCUCUGCUCACACAAGAUCCAUGCCCAAUGGCACGCUUUAUAUAAUUCGAGCUCGUGGUCUCGUUAAUAACUAAAGACCGACCAAUUAUUUGGAAAACGAAAUGCUUGAAGCCAUUGUGAAGAAAAAUUUCAAAGUCCUUGCAUACUAUUUUCUCACCAGU	chr13:51870292..51870491(+)	Genome-wide analysis of small RNAs reveals eight fiber elongation-related and 257 novel microRNAs in elongating cotton fiber cells (PMID:24044642)	-	-	-	-
gra-miR8777	UUUCCAAUAGAAGAAUGACA	gra-miR8777	AUCUCUUCAUUUUCCAAUAGAAGAAUGACAAAUCGAAUUUUUCUUCCUAAUUUUUAGCAGUGUUACAGGAGAAAAAAAAGUUGAAAAUUAUGAGGAAAAAAUCCAAUUUGUCAUUCUUCUAUUGAAAAUGAAUAGGGAUA	chr4:12069781..12069920(-)	Genome-wide analysis of small RNAs reveals eight fiber elongation-related and 257 novel microRNAs in elongating cotton fiber cells (PMID:24044642)	-	-	-	-
gra-miR8778	UUUCCAUAUUAGGGUUUGAACUUU	gra-miR8778	UAGCUAAUUGUUUCCAUAUUAGGGUUUGAACUUUCUUUUGGCCCAAAUUAGUCAUUGAAUUAGGCAAUUUUUCCCAUAUUGAGACUUGAACGAGAUAAUUGUUCCCAUAUUGGAGUUUGCACUUUUUUUUGUCUAAAUUAGUUCUUGAACUUGGUAAUUGUUCCCAUGUUAGGGCCUAAAUUUUAGAAUUUUCAAAGAAACAUGAUUAAUUAACUUAGACAAAAAAAAACUAGCCCCAACAAAGAACAAUUGUUAAGUUCAAAGACUAAUUUGGAUUAAAAAAAACUCAAACUCUAAUGUGUAAACAAUUAUCAA	chr1:7355145..7355459(+)	Genome-wide analysis of small RNAs reveals eight fiber elongation-related and 257 novel microRNAs in elongating cotton fiber cells (PMID:24044642)	-	-	-	-
gra-miR8779	UUUGAUCUAACGUACAGAGACUA	gra-miR8779	AAUGAGCAAAUUAGUCUUUGUACAUUAGAUGAAAGCGCAAAUUUGUCCUUUUCUGUUAAAAGUUUCAUUUAUUUGAUCUAACGUACAGAGACUAGUUUGCCCAU	chr5:22159918..22160021(+)	Genome-wide analysis of small RNAs reveals eight fiber elongation-related and 257 novel microRNAs in elongating cotton fiber cells (PMID:24044642)	-	-	-	-
gra-miR8780	UUUGAUGAUGUGGCAACAAAGCGC	gra-miR8780	CCUUGAGAGUGCGAUUUGUUGCCACGUCAGCAAAGCACUCUGACGUGGCCGUGAUUUGAUGACGCGGCGCGUCCCUGGGGACACGAUUUAGACCACACGUGAAUAGUACAACGGUCAAAAAUUUGACCGUUGCCCCCCCAACGGUAAAAAAAAAAAUCCUAUAAAUACCCCCACCCCUUUUUUUUUCACAAACAAAUCCUGUCUCAAAUUUCCUUUCAAUUUCCUCUCAAUUUCCUUUCAAAUUUCUCUCAAAUUCAUAUUUAAUCUCAAUUAGCUCUCAAUAUCCUUUUAAAUUUCUCUUAAAUCCCUAUUUUCAAAUAAUUUUAAAAAAUUUUGAUUUUUUGAUGAUGUGGCAACAAAGCGCUGCCUUGAGA	chr10:26309228..26309601(+)	Genome-wide analysis of small RNAs reveals eight fiber elongation-related and 257 novel microRNAs in elongating cotton fiber cells (PMID:24044642)	-	-	-	-
gra-miR8781a	UAUUGAAUUAUUUAGAACUAGGAU	gra-miR8781a	CUAUUAAUUUGAUCUUAGUUUUAAAUAAUUUAAUAAAUUUAACCCUUUACAUAUAUAAAUUCUAUCAAUUUGAACGUCAUAUUUUUUAACCAAAAUUUUCAGCUUUUAAAAUAGAGGCAUUCCACAUCUAUUAAUUGUUUUAUUUAUGCUGGUCAAAGUGAUUUUUUUUAUUACAAAUAUUAAAAUAUUUAUAUAAUUUUAUUGUGUAUGUUAUAUCUUUUUAAAAUUUGUAUUUUCUAUUAUUUUUAGUGGUGUUUAGUUAAUUUCUAACACUAAUUCCUUAAAAAUAUAAAUAAAAAGGGUCAUGUACCAAAUUGAAAAUAAUUUCAACCAUAAAUAAAACAAUUAAAAGCUGAAAGCUUUGGUUAGGAAAUUUGAGGAUUAAAUUGAUAUAAUUUA…	chr8:409852..410304(-)	Genome-wide analysis of small RNAs reveals eight fiber elongation-related and 257 novel microRNAs in elongating cotton fiber cells (PMID:24044642)	-	-	-	-
gra-miR8781b	UUUGAUUAGGAAGUUUGAGGAUCA	gra-miR8781b	UUCUAUCAGUUUGGUCCUCAAACUUCCUAACCAAAGCUUUUAGCUUUUAAAAUAGAGGCAUUUCACAUCUAUUAAUUGUUUUAUUUAUAGUUGAAAUUAUCUAAUUCGGUACAUAACCCUUUUUUAUAUUUUUAAUAAAUUAGUGCUAGAAAUUAACUAAACACCAUUAAAAAAUAAUUGAAAAUAAAAUUUUAAAUAUAUAAUAUAUAAUAUAUGUGGAAUGUGUCUGUUUUAAAAGCUGAAAGCUUUGAUUAGGAAGUUUGAGGAUCAAACUGAUAGA	chr4:33302477..33302756(-)	Genome-wide analysis of small RNAs reveals eight fiber elongation-related and 257 novel microRNAs in elongating cotton fiber cells (PMID:24044642)	-	-	-	-
gra-miR8782	UUUGGUGUUGAAGGGGAAUAA	gra-miR8782	UAUUUUCUUUUUAUUCCCCUUCAACACCAAAAAUAGAGAGGCCUCUUACCAAUUAGUCCAAAAAGUUUUUUCUACUAAAAAGUAUUUUUGUAAAAUAGCCGAUUCCAAUUGAAAAUAAAUUUUAUUUAUUUUUCAAAAAAAAAAAUUUGUCGUUCAAAUUAUGUCUAACAUAGCAGUUAAUGAUAUUCAUAGUAGUUUUCUUUUGCUCACAUUAUAUUUGGAAACAAUAAAUUUAACUAAAAAUUAUAAUUUAUACAUAAUAAAAUUUUUCUAGAGCUUUUAUAUUUAUAAUUUUAUACCAUGUACGUAAAUCAAAUUAAUAAUAAAAUUAUAAUUAUAAAAGUUUUAGAAAAACCUUUCUAUUUUUGGUGUUGAAGGGGAAUAAAAGGAAAUAA	chr6:32090152..32090546(-)	Genome-wide analysis of small RNAs reveals eight fiber elongation-related and 257 novel microRNAs in elongating cotton fiber cells (PMID:24044642)	-	-	-	-
gra-miR8783	UUUGUACGUGGCGGGAGAUAU	gra-miR8783	AUUUGCUCCUUUUGUACGUGGCGGGAGAUAUUGGAGGGAAAACCAUUUUCUUACAAACGUAUCUCUUAGAUAUUAGAAAAAUAAAAGACCGAAUUUAAAGAUAAGAUUAUUAGAAACUGGUGGAUUUGGGCCGAAGUAAAAAAUGCUAAUAUUUUUUUUCCCUCCAAUAUCUCCCGCCAUAUACAUAAGGAGCAAAUA	chr5:42120810..42121007(+)	Genome-wide analysis of small RNAs reveals eight fiber elongation-related and 257 novel microRNAs in elongating cotton fiber cells (PMID:24044642)	-	-	-	-
gra-miR8784	UUUGUCGACAUGUCAGGAAAGCGC	gra-miR8784	UAGACGACCUUUUGUCGACAUGUCAGGAAAGCGCGCCAAACUGGAAGCGUUUUUUAAAAAUUCUCAAAAAAAAAACAUCUAGUUGGGCGCGCUUUCCUUUGACAUGUCAGCAAAAGCUCAUCCA	chr8:1308896..1309019(+)	Genome-wide analysis of small RNAs reveals eight fiber elongation-related and 257 novel microRNAs in elongating cotton fiber cells (PMID:24044642)	-	-	-	-
gra-miR8785	UUUUACAGCAGCUACAUCCAU	gra-miR8785	GAGAAAAUGAAUGGAUGUUGCUGCUGUAAAAUAAAAAGAUUUCUGGAAUCUGUUAAUGAUAAGAGCAUCAGCAUCAUGAAUUGAUCAGGAUACGAUGAAUAAUUUAUCUCCUCUGUAACGGUAUACGAUGAAUAAUUUAGUUUGAUGGUUUUUGUGCAUGAAAUCUUUUUAUUUUACAGCAGCUACAUCCAUUCAUGAUAAG	chr3:45620696..45620897(+)	Genome-wide analysis of small RNAs reveals eight fiber elongation-related and 257 novel microRNAs in elongating cotton fiber cells (PMID:24044642)	-	-	-	-
gra-miR8786a	UUUUAGUGAUGUGGCAGAAAGAUG	gra-miR8786a	AAGUAUGCAUUUUUAGUGAUGUGGCAGAAAGAUGCAUUAAAAACGCUUCCAGACGAACUUUUAAUGCAUCUUUCUGCCACAUUAUUGAUAAUGUGCCUUG	chr12:13338502..13338601(-)	Genome-wide analysis of small RNAs reveals eight fiber elongation-related and 257 novel microRNAs in elongating cotton fiber cells (PMID:24044642)	-	-	-	-
gra-miR8786b	UUUUAGUGAUGUGGCAGAAAGAUG	gra-miR8786b	CAAGGUGCGUUUUUAGUGAUGUGGCAGAAAGAUGCACUGAAAGCGCGCCUUGUUGGACGCGUUUUCACCUGAUGAAAACCCGUCCAACAAGGCGCGUUUUCAAUGCGUCUUUCUGCCAUAUCAUUGAAAACGCGUGCCUAG	chr2:46579967..46580107(-)	Genome-wide analysis of small RNAs reveals eight fiber elongation-related and 257 novel microRNAs in elongating cotton fiber cells (PMID:24044642)	-	-	-	-
gra-miR8787	UUUUCUUUUAAUUGGACGAGAUA	gra-miR8787	ACAUCAUCCAUGAUCCCGCCUAAUUGAAAGAAGACACAUCAUCUUUGGUUUGAAAGUUUAGUCCGAAUAUACAUAUGAUAUGAAAAAAAAAAGAUGAUGUGUUUUUCUUUUAAUUGGACGAGAUAAUGAAUGAUG	chr12:5020967..5021101(+)	Genome-wide analysis of small RNAs reveals eight fiber elongation-related and 257 novel microRNAs in elongating cotton fiber cells (PMID:24044642)	-	-	-	-

## Sheet: Supplementary Table 4
Supplementary Table 4. Functional descriptions of clusters in PPI network.
ID	Score	Nodes	Edges	Description
C1	20.571	22	232	Root hair elongation
C2	17.73	112	1043	Signal transduction, response to stimulus and carpel development
C3	17.302	213	1874	Signaling and redox
C4	16.531	50	414	Ubiquitin-dependent protein catabolism and benzene-containing compound metabolism
C5	16	16	136	Cell wall biogenesis
C6	13.795	79	563	Signaling and regulation of cell cycle
C7	13.789	20	147	zf-HD transcription factors
C8	13.082	147	1007	JAZ signaling and programmed cell death
C9	12.833	13	88	Transmembrane transporter activities
C10	12	15	96	Functions not known
C11	11.158	412	2344	Transmembrane potassium ion transport
C12	11	49	273	Fluid transport
C13	10.667	28	158	Sugar metabolism
C14	10.5	21	120	Ethylene biosynthesis, organic acid and amino acid metabolism
C15	10.286	15	72	Response to UV-B and chemical stimulus
C16	9.667	19	87	Calcium-mediated signaling and MADS transcription factors
C17	9.571	15	78	CDPKs and HSF transcription factors
C18	9.333	13	56	Ubiquitin ligase activity
C19	9	11	51	RNA polyadenylation
C20	8.75	17	75	HB transcription factors and BTB E3 adaptors
C21	8.667	10	45	Methyltransferase activity
C22	8.588	18	82	Ion transport
C23	8.548	63	272	MAPK signaling mediated transcription regulation
C24	8.471	18	72	Signaling regulated pollen-pistil recognition
C25	8.182	12	50	Heat shock proteins
C26	8.136	45	181	Ion-mediated signaling and stomatal movement
C27	8.122	297	1268	Regulation of cell cycle and developmental processes
C28	8	11	40	Vesicle-mediated transport
C29	8	18	68	Carboxylic acid transport and response to trehalose stimulus
C30	7.625	17	72	Hexose stimulated signaling
C31	7.571	57	212	Transmembrane transport and signaling transduction
C32	7.515	34	135	Calcium-mediated signaling and response to heat
C33	7.433	375	1450	Response to abiotic stresses, regulation of cell division and various metabolic processes
C34	7.375	17	72	ARF and HSF transcription factors
C35	7.308	27	103	Lateral root development and response to auxins and chemical stimulus
C36	6.957	24	80	Protein kinases including receptor like cytoplasmic kinases and pyruvate kinases
C37	6.909	12	42	Response to salt and osmatic stresses and ubiquitin ligases mediated transcription regulations
C38	6.857	22	84	Phenylalanine catabolic process
C39	6.8	11	38	Microtubule cytoskeleton
C40	6.783	47	171	Regulation of phosphorelay signal transduction system and ethylene mediated signaling pathway
C41	6.714	15	58	Vesicle-mediated transport and membrane fusion
C42	6.678	60	215	Response to dsRNA and gene silence by RNA
C43	6.545	12	36	AP2 transcription factors
C44	6.519	28	101	Photosynthesis II assembly and protein complex biosynthesis
C45	6.48	26	89	Pre-mRNA processing/splicing factors and DWD E3 adaptors
C46	6.364	12	35	Resistance to diseases
C47	6.357	29	89	bHLH, WRKY transcription factors and cell organization
C48	6.222	10	36	Vesicle-mediated protein transport
C49	6.148	55	186	Negative regulation of NAC, CCAAT and HB transcription factors
C50	6.125	17	52	Mitochondrial respiratory chain
C51	5.778	19	59	Regulation of ABA signaling pathways
C52	5.724	153	458	Response to salt stress and regulation of cell cycle
C53	5.667	13	39	ABA signal transduction
C54	5.663	167	502	mRNA splicing
C55	5.556	10	25	C2H2, GRAS transcription factors
C56	5.556	10	25	MAPK signaling
C57	5.448	30	93	Carpel formation
C58	5.429	43	131	Golgi to vacuole transport
C59	5.421	39	117	Response to auxin and cell fate commitment
C60	5.4	11	30	Response to ABA stimulus
C61	5.36	26	67	TCP, G2-like transcription factors and SKP1 E3 adaptors
C62	5.333	10	24	HB transcription factors
C63	5.333	10	24	CDPKs and bHLH transcription factors
C64	5.333	10	24	Vesicle docking involved in exocytosis
C65	5.24	222	607	Response to carbohydrate stimulus and transcription regulation
C66	5.143	15	36	Phosphorelay signal transduction system and ethylene mediated signaling pathway
C67	4.909	12	27	Pattern specification process
C68	4.667	10	26	DNA-dependent transcription, initiation
C69	4.667	10	21	Ubiquitin-cojugating enzymes
C70	4.667	10	21	Ubiquitin fusion and signalings
C71	4.385	27	57	Transmembrane transport
C72	4.211	20	47	Organelle fission
C73	4.2	11	21	Tubulin binding and transcriptional regulation
C74	4.073	56	115	Signal transduction and TCP, MYC C2C2-Dof, GRAS transcription factors
C75	3.964	56	111	Photosynthesis
C76	3.909	23	45	AP2 transcription factors, ethylene mediated signaling pathways
C77	3.867	16	31	Immune system process and regulation of gene expression
C78	3.846	14	30	Epigenetic regulation of gene expression, and vernalization response
C79	3.818	12	21	Pucleoside triphosphate biosynthetic process and ion homeostasis
C80	3.8	11	19	Actin microfilament nucleation and branching
C81	3.8	11	21	Unknown function
C82	3.726	74	138	Ribosomal protein and regulation of gene transcriptions
C83	3.714	15	26	Nucleobase metabolic process
C84	3.6	11	18	Proteasomal ubiquitin-dependent protein catabolic process and sugar metabolism
C85	3.6	11	18	Transcription from RNA polymerase II promoter
C86	3.6	11	18	Chromatin remodeling and regulation of flower development
C87	3.6	11	18	bHLH transcription factors and regulation of gene expression
C88	3.585	136	259	Regulation of transcription, DNA-dependent and macromolecule metabolism
C89	3.556	10	16	LUG transcriptional regulators, DWD E3 adaptors and CDC2 like kinases
C90	3.467	16	26	Aquaporin transport and disease resistance
C91	2.353	18	23	Regulation of gene expression, GATA and CCAAT transcription factors
C92	2.272	148	172	Organellar part and ubiquitin ligase complex
C93	2.267	16	17	Chlorophyll a/b protein binding

## Sheet: Supplementary Table 5
Supplementary Table 5. Statistical results of syntenic analysis of the assemblies between JGI and BGI version.
Chromosome	Block Number	Gene Number	BLAST matches
		(In anchor/total)	Genes in anchors	Genes outside anchors
chr1	1111	2212/2768	1934	484
chr2	1194	2303/2689	1996	370
chr3	799	1374/1875	1191	485
chr4	1117	2538/2943	2255	382
chr5	1146	2382/2698	2075	298
chr6	904	2439/2754	2195	298
chr7	1216	3169/3802	2750	591
chr8	1271	2564/2990	2317	405
chr9	1346	3915/4564	3487	626
chr10	1201	2261/2570	1955	294
chr11	1216	2678/2963	2305	272
chr12	674	1578/1880	1364	289
chr13	1149	2331/2727	2012	380

## Sheet: Supplementary Table 6
Supplementary Table 6. List of genes encoding physically interacted proteins of Gorai.011G121900.
Gene ID	Inparanoid Hit	Bootstrapa	Description
Gorai.013G113800	AT1G08710	1	F-box family protein
Gorai.007G072400	AT1G12820	1	auxin signaling F-box 3
Gorai.013G083900	AT1G14330	1	Galactose oxidase/kelch repeat superfamily protein
Gorai.009G324100	AT1G14330	1	Galactose oxidase/kelch repeat superfamily protein
Gorai.006G220800	AT1G14330	1	Galactose oxidase/kelch repeat superfamily protein
Gorai.006G056400	AT1G14330	1	Galactose oxidase/kelch repeat superfamily protein
Gorai.010G051000	AT1G21760	1	F-box protein 7
Gorai.013G052000	AT1G23770	1	F-box family protein
Gorai.005G229700	AT1G23770	1	F-box family protein
Gorai.002G207100	AT1G25280	0.618	tubby like protein 10
Gorai.005G259600	AT1G25280	1	tubby like protein 10
Gorai.002G139700	AT1G30950	1	F-box family protein
Gorai.007G065400	AT1G31350	1	KAR-UP F-box 1
Gorai.007G248900	AT1G31350	1	KAR-UP F-box 1
Gorai.007G249000	AT1G31350	1	KAR-UP F-box 1
Gorai.006G210100	AT1G63090	1	phloem protein 2-A11
Gorai.007G095600	AT1G63090	1	phloem protein 2-A11
Gorai.009G298100	AT1G63090	1	phloem protein 2-A11
Gorai.004G208300	AT1G63090	1	phloem protein 2-A11
Gorai.002G166800	AT1G68050	1	flavin-binding, kelch repeat, f box 1
Gorai.008G168500	AT1G68050	1	flavin-binding, kelch repeat, f box 1
Gorai.009G254100	AT1G76900	1	tubby like protein 1
Gorai.002G174200	AT2G01620	1	RNI-like superfamily protein
Gorai.012G029600	AT2G02230	1	phloem protein 2-B1
Gorai.012G029500	AT2G02340	1	phloem protein 2-B8
Gorai.004G261300	AT2G02340	1	phloem protein 2-B8
Gorai.001G097000	AT2G04550	1	indole-3-butyric acid response 5
Gorai.007G169300	AT2G04550	1	indole-3-butyric acid response 5
Gorai.001G218300	AT2G04550	1	indole-3-butyric acid response 5
Gorai.012G157200	AT2G17036	0.782	F-box family protein with a domain of unknown function (DUF295)
Gorai.012G157500	AT2G17036	1	F-box family protein with a domain of unknown function (DUF295)
Gorai.007G062200	AT2G21950	1	SKP1 interacting partner 6
Gorai.009G067500	AT2G24540	1	Galactose oxidase/kelch repeat superfamily protein
Gorai.009G058000	AT2G25490	1	EIN3-binding F box protein 1
Gorai.009G017100	AT2G25490	1	EIN3-binding F box protein 1
Gorai.010G114900	AT2G25490	1	EIN3-binding F box protein 1
Gorai.013G215000	AT2G25490	1	EIN3-binding F box protein 1
Gorai.001G033400	AT2G25490	1	EIN3-binding F box protein 1
Gorai.004G276800	AT2G25490	1	EIN3-binding F box protein 1
Gorai.001G042600	AT2G25490	1	EIN3-binding F box protein 1
Gorai.011G279900	AT2G39940	1	COI1:CORONATINE INSENSITIVE 1
Gorai.005G081800	AT2G39940	1	COI1:CORONATINE INSENSITIVE 1
Gorai.012G075700	AT2G39940	1	COI1:CORONATINE INSENSITIVE 1
Gorai.009G301400	AT2G41070	1	ABA-RESPONSIVE ELEMENT BINDING PROTEIN 3, AREB3, DPBF3
Gorai.009G301200	AT2G41070	0.771	ABA-RESPONSIVE ELEMENT BINDING PROTEIN 3, AREB3, DPBF3
Gorai.007G355300	AT2G41330	1	Glutaredoxin family protein
Gorai.011G213600	AT2G41330	1	Glutaredoxin family protein
Gorai.001G247600	AT2G44090	1	Ankyrin repeat family protein
Gorai.005G172600	AT3G26000	1	Ribonuclease inhibitor
Gorai.008G163000	AT3G26000	1	Ribonuclease inhibitor
Gorai.012G174500	AT3G26000	1	Ribonuclease inhibitor
Gorai.001G268400	AT3G26000	1	Ribonuclease inhibitor
Gorai.012G089600	AT3G26000	1	Ribonuclease inhibitor
Gorai.013G258300	AT3G44460	1	Basic-leucine zipper (bZIP) transcription factor family protein
Gorai.006G111600	AT3G44460	1	Basic-leucine zipper (bZIP) transcription factor family protein
Gorai.001G243100	AT3G54650	1	RNI-like superfamily protein
Gorai.001G243000	AT3G54650	0.902	RNI-like superfamily protein
Gorai.013G093900	AT3G59940	1	Galactose oxidase/kelch repeat superfamily protein
Gorai.009G393100	AT3G59940	1	Galactose oxidase/kelch repeat superfamily protein
Gorai.006G190300	AT3G59940	1	Galactose oxidase/kelch repeat superfamily protein
Gorai.005G145300	AT3G59940	0.702	Galactose oxidase/kelch repeat superfamily protein
Gorai.008G117000	AT3G61060	1	phloem protein 2-A13
Gorai.004G153700	AT3G61590	0.626	Galactose oxidase/kelch repeat superfamily protein
Gorai.007G104600	AT3G61590	1	Galactose oxidase/kelch repeat superfamily protein
Gorai.004G085900	AT3G62980	1	F-box/RNI-like superfamily protein
Gorai.004G140500	AT3G62980	1	F-box/RNI-like superfamily protein
Gorai.011G023100	AT3G62980	1	F-box/RNI-like superfamily protein
Gorai.004G053500	AT3G62980	1	F-box/RNI-like superfamily protein
Gorai.007G131300	AT3G62980	1	F-box/RNI-like superfamily protein
Gorai.001G273700	AT3G62980	1	F-box/RNI-like superfamily protein
Gorai.007G138500	AT3G63220	0.64	Galactose oxidase/kelch repeat superfamily protein
Gorai.004G078200	AT3G63220	1	Galactose oxidase/kelch repeat superfamily protein
Gorai.004G089600	AT4G02440	1	F-box family protein
Gorai.008G145600	AT4G02440	1	F-box family protein
Gorai.008G009700	AT4G02570	1	cullin 1
Gorai.004G141400	AT4G02570	1	cullin 1
Gorai.002G027800	AT4G02570	1	cullin 1
Gorai.007G130200	AT4G02570	1	cullin 1
Gorai.013G124800	AT4G02570	1	cullin 1
Gorai.004G088000	AT4G02570	1	cullin 1
Gorai.005G059400	AT4G02570	1	cullin 1
Gorai.011G188900	AT4G02570	1	cullin 1
Gorai.006G075900	AT4G02570	1	cullin 1
Gorai.004G132300	AT4G10930	1	Unknown protein function
Gorai.008G279800	AT4G10930	1	Unknown protein function
Gorai.009G173900	AT4G21510	1	F-box family protein
Gorai.011G022800	AT4G21510	1	F-box family protein
Gorai.006G085400	AT4G21510	1	F-box family protein
Gorai.007G191800	AT4G35900	1	Basic-leucine zipper (bZIP) transcription factor family protein
Gorai.003G007000	AT4G35900	1	Basic-leucine zipper (bZIP) transcription factor family protein
Gorai.005G251800	AT4G38810	1	Calcium-binding EF-hand family protein
Gorai.008G032900	AT4G38810	1	Calcium-binding EF-hand family protein
Gorai.009G297000	AT5G13810	1	Glutaredoxin family protein
Gorai.012G017200	AT5G13810	1	Glutaredoxin family protein
Gorai.008G219400	AT5G45360	1	F-box family protein
Gorai.011G202800	AT5G49610	1	F-box family protein
Gorai.002G031500	AT5G49610	1	F-box family protein
Gorai.009G004400	AT5G57360	1	Galactose oxidase/kelch repeat superfamily protein
Gorai.004G027400	AT5G57360	1	Galactose oxidase/kelch repeat superfamily protein
Gorai.009G056000	AT5G57900	1	SKP1 interacting partner 1
aThe frequency that a pair is found as reciprocally best ortholog matches.

## Sheet: Supplementary Table 7
Supplementary Table 7. GO enrichment analysis of co-expression network of Gra.16.2.A1_x_at.
Gene Set Name(NO. Genes)	Description	p-value	FDR
GO:0043170	macromolecule metabolic process	1.6e-05	0.0026
GO:0019752	carboxylic acid metabolic process	4.1e-05	0.0027
GO:0044265	cellular macromolecule catabolic process	2.4e-05	0.0027
GO:0044237	cellular metabolic process	3.2e-05	0.0027
GO:0032787	monocarboxylic acid metabolic process	3.3e-05	0.0027
GO:0006082	organic acid metabolic process	4.1e-05	0.0027
GO:0043436	oxoacid metabolic process	4.1e-05	0.0027
GO:0006508	proteolysis	3.1e-05	0.0027
GO:0042180	cellular ketone metabolic process	5.9e-05	0.0036
GO:0009083	branched-chain amino acid catabolic process	0.00016	0.0074
GO:0016052	carbohydrate catabolic process	0.00025	0.0088
GO:0044275	cellular carbohydrate catabolic process	0.00027	0.0088
GO:0006586	indolalkylamine metabolic process	0.0003	0.0088
GO:0046365	monosaccharide catabolic process	0.0003	0.0088
GO:0006568	tryptophan metabolic process	0.0003	0.0088
GO:0006631	fatty acid metabolic process	0.0004	0.01
GO:0009056	catabolic process	0.00047	0.011
GO:0042430	indole-containing compound metabolic process	0.00045	0.011
GO:0006094	gluconeogenesis	0.00061	0.014
GO:0006006	glucose metabolic process	0.00059	0.014
GO:0006081	cellular aldehyde metabolic process	0.00076	0.017
GO:0019319	hexose biosynthetic process	0.00088	0.018
GO:0046364	monosaccharide biosynthetic process	0.00088	0.018
GO:0046165	alcohol biosynthetic process	0.0011	0.02
GO:0006066	alcohol metabolic process	0.0012	0.02
GO:0006573	valine metabolic process	0.0011	0.02
GO:0019318	hexose metabolic process	0.0015	0.023
GO:0009414	response to water deprivation	0.0014	0.023
GO:0006732	coenzyme metabolic process	0.0021	0.031
GO:0060255	regulation of macromolecule metabolic process	0.002	0.031
GO:0009415	response to water	0.002	0.031
GO:0006576	cellular biogenic amine metabolic process	0.0022	0.032
GO:0046395	carboxylic acid catabolic process	0.0025	0.035
GO:0016054	organic acid catabolic process	0.0025	0.035
GO:0042221	response to chemical	0.0027	0.037
GO:0044106	cellular amine metabolic process	0.003	0.039
GO:0006520	cellular amino acid metabolic process	0.003	0.039
GO:0044255	cellular lipid metabolic process	0.0039	0.049
GO:0044260	cellular macromolecule metabolic process	0.0039	0.049
GO:0019222	regulation of metabolic process	0.0042	0.053
GO:0044262	cellular carbohydrate metabolic process	0.0046	0.055
GO:0010468	regulation of gene expression	0.0045	0.055
GO:0006807	nitrogen compound metabolic process	0.0047	0.056
GO:0009310	amine catabolic process	0.005	0.057
GO:0009063	cellular amino acid catabolic process	0.005	0.057
GO:0051246	regulation of protein metabolic process	0.0049	0.057
GO:0009058	biosynthetic process	0.0053	0.059
GO:0009057	macromolecule catabolic process	0.0063	0.07
GO:0046483	heterocycle metabolic process	0.0074	0.081
GO:0006725	cellular aromatic compound metabolic process	0.0079	0.084
GO:0080090	regulation of primary metabolic process	0.0079	0.084
GO:0051186	cofactor metabolic process	0.0081	0.085
GO:0006950	response to stress	0.0083	0.086
GO:0009308	amine metabolic process	0.0086	0.088
GO:0044249	cellular biosynthetic process	0.0093	0.094
GO:0006629	lipid metabolic process	0.0096	0.095
GO:0050896	response to stimulus	0.01	0.099
GO:0006511	ubiquitin-dependent protein catabolic process	0.01	0.1

## Sheet: Supplementary Table 8
Supplementary Table 8. Details of GSEA analysis of the interactors of Gorai.011G121900.
Gene Set Name(NO. Genes)	Description	Category	NO. Genes in Overlap (k)	p-value	FDR
GO:0006511	ubiquitin-dependent protein catabolic process	GO_BP	22	4.49e-13	1.39e-09
GO:0019941	modification-dependent protein catabolic process	GO_BP	22	5.16e-13	1.39e-09
GO:0042752	regulation of circadian rhythm	GO_BP	10	3.94e-11	5.3e-08
GO:0009725	response to hormone stimulus	GO_BP	35	2.73e-10	2e-07
GO:0009719	response to endogenous stimulus	GO_BP	38	4.31e-10	2.77e-07
GO:0009733	response to auxin stimulus	GO_BP	19	4.47e-10	2.77e-07
GO:0009639	response to red or far red light	GO_BP	19	5.57e-09	2.99e-06
GO:0009611	response to wounding	GO_BP	16	1.58e-08	7.94e-06
GO:0009314	response to radiation	GO_BP	32	3.85e-08	1.83e-05
GO:0009416	response to light stimulus	GO_BP	30	9.83e-08	3.77e-05
GO:0009755	hormone-mediated signaling pathway	GO_BP	19	1.44e-07	5.06e-05
GO:0009628	response to abiotic stimulus	GO_BP	47	1.76e-07	5.92e-05
GO:0007165	signal transduction	GO_BP	31	4.74e-07	0.000142
GO:0010033	response to organic substance	GO_BP	45	7.14e-07	0.000206
GO:0031146	SCF-dependent proteasomal ubiquitin-dependent protein catabolic process	GO_BP	4	1.4e-06	0.000354
GO:0032502	developmental process	GO_BP	58	2.48e-06	0.000555
GO:0010099	regulation of photomorphogenesis	GO_BP	5	4.33e-06	0.000895
GO:0048608	reproductive structure development	GO_BP	33	4.57e-06	0.000918
GO:0007275	multicellular organismal development	GO_BP	55	4.67e-06	0.000918
GO:0000085	G2 phase of mitotic cell cycle	GO_BP	8	6.1e-06	0.00107
GO:0009737	response to abscisic acid stimulus	GO_BP	17	8.86e-06	0.00149
GO:0042221	response to chemical stimulus	GO_BP	54	1.04e-05	0.00164
GO:0009908	flower development	GO_BP	22	1.21e-05	0.00188
GO:0009753	response to jasmonic acid stimulus	GO_BP	14	1.55e-05	0.00227
GO:0048583	regulation of response to stimulus	GO_BP	17	1.74e-05	0.00247
GO:0051716	cellular response to stimulus	GO_BP	36	4.02e-05	0.00515
GO:0010387	signalosome assembly	GO_BP	3	6.05e-05	0.00751
GO:0023052	signaling	GO_BP	33	6.3e-05	0.0077
GO:0009867	jasmonic acid mediated signaling pathway	GO_BP	10	9.22e-05	0.0108
GO:0009738	abscisic acid mediated signaling pathway	GO_BP	9	0.000146	0.0163
GO:0071215	cellular response to abscisic acid stimulus	GO_BP	9	0.000217	0.0236
GO:0009861	jasmonic acid and ethylene-dependent systemic resistance	GO_BP	3	0.000297	0.03
GO:0009911	positive regulation of flower development	GO_BP	4	0.000471	0.0441
GO:0051171	regulation of nitrogen compound metabolic process	GO_BP	33	0.000528	0.0477
GO:0019005	SCF ubiquitin ligase complex	GO_CC	15	3.83e-21	2.08e-18
GO:0031461	cullin-RING ubiquitin ligase complex	GO_CC	17	7.55e-14	2.05e-11
GO:0000151	ubiquitin ligase complex	GO_CC	18	1.14e-12	2.07e-10
GO:0005634	nucleus	GO_CC	107	3.57e-10	4.85e-08
GO:0008180	signalosome	GO_CC	6	2.06e-08	2.24e-06
GO:0019787	small conjugating protein ligase activity	GO_MF	21	6.43e-15	3.12e-12
GO:0016881	acid-amino acid ligase activity	GO_MF	21	4.1e-14	1.1e-11
GO:0004842	ubiquitin-protein ligase activity	GO_MF	20	4.54e-14	1.1e-11
GO:0016879	ligase activity, forming carbon-nitrogen bonds	GO_MF	21	9.27e-13	1.8e-10
GO:0016874	ligase activity	GO_MF	21	2.26e-10	3.66e-08
GO:0004707	MAP kinase activity	GO_MF	6	5.87e-08	8.14e-06
GO:0004702	receptor signaling protein serine/threonine kinase activity	GO_MF	6	2.18e-06	0.000236
GO:0004871	signal transducer activity	GO_MF	10	4.62e-05	0.00408
GO:0008429	phosphatidylethanolamine binding	GO_MF	3	9.01e-05	0.00729
GO:0031625	ubiquitin protein ligase binding	GO_MF	3	0.000466	0.0323
GO:0045548	phenylalanine ammonia-lyase activity	GO_MF	2	0.000641	0.0415
KEGG_EXTRACELLULAR_SIGNAL-REGULATED_KINASE_1/2(11)	extracellular signal-regulated kinase 1/2	KEGG	10	4.3e-15	1.04e-12
KEGG_SERINE/THREONINE-PROTEIN_KINASE_SRK2(12)	serine/threonine-protein kinase SRK2	KEGG	8	1.46e-11	1.77e-09
KEGG_JASMONATE_ZIM_DOMAIN-CONTAINING_PROTEIN(7)	jasmonate ZIM domain-containing protein	KEGG	5	8.94e-08	4.32e-06
KEGG_CULLIN_4(3)	cullin 4	KEGG	3	2.2e-05	0.00053
KEGG_F-BOX_AND_LEUCINE-RICH_REPEAT_PROTEIN_1_(S-PHASE_KINASE-ASSOCIATED_PROTEIN_2)(3)	F-box and leucine-rich repeat protein 1 (S-phase kinase-associated protein 2)	KEGG	3	2.2e-05	0.00053
KEGG_HISTONE_DEACETYLASE_1/2(3)	histone deacetylase 1/2	KEGG	3	2.2e-05	0.00053
KEGG_RIBULOSE-BISPHOSPHATE_CARBOXYLASE_SMALL_CHAIN(3)	ribulose-bisphosphate carboxylase small chain	KEGG	3	2.2e-05	0.00053
KEGG_CALMODULIN(7)	calmodulin	KEGG	3	0.000128	0.0028
KEGG_AUXIN-RESPONSIVE_PROTEIN_IAA(8)	auxin-responsive protein IAA	KEGG	3	0.000174	0.00351
KEGG_14-3-3_PROTEIN_EPSILON(2)	14-3-3 protein epsilon	KEGG	2	0.000641	0.00534
KEGG_CLOCK-ASSOCIATED_PAS_PROTEIN_ZTL(2)	clock-associated PAS protein ZTL	KEGG	2	0.000641	0.00534
KEGG_COP9_SIGNALOSOME_COMPLEX_SUBUNIT_2(2)	COP9 signalosome complex subunit 2	KEGG	2	0.000641	0.00534
KEGG_COP9_SIGNALOSOME_COMPLEX_SUBUNIT_4(2)	COP9 signalosome complex subunit 4	KEGG	2	0.000641	0.00534
KEGG_CORONATINE-INSENSITIVE_PROTEIN_1(2)	coronatine-insensitive protein 1	KEGG	2	0.000641	0.00534
KEGG_CULLIN_3(2)	cullin 3	KEGG	2	0.000641	0.00534
KEGG_FLAVIN-BINDING_KELCH_REPEAT_F-BOX_PROTEIN_1(2)	flavin-binding kelch repeat F-box protein 1	KEGG	2	0.000641	0.00534
KEGG_MITOGEN-ACTIVATED_PROTEIN_KINASE_6(2)	mitogen-activated protein kinase 6	KEGG	2	0.000641	0.00534
KEGG_PROFILIN(2)	profilin	KEGG	2	0.000641	0.00534
KEGG_RING-BOX_PROTEIN_1(2)	RING-box protein 1	KEGG	2	0.000641	0.00534
KEGG_S-PHASE_KINASE-ASSOCIATED_PROTEIN_1(2)	S-phase kinase-associated protein 1	KEGG	2	0.000641	0.00534
KEGG_MITOGEN-ACTIVATED_PROTEIN_KINASE(3)	mitogen-activated protein kinase	KEGG	2	0.00106	0.00854
KEGG_ABA_RESPONSIVE_ELEMENT_BINDING_FACTOR(9)	ABA responsive element binding factor	KEGG	2	0.0056	0.041
C8: JAZ signaling and programmed cell death	C8: JAZ signaling and programmed cell death		28	6.46e-25	7.42e-23
C23: MAPK signaling mediated transcription regulation	C23: MAPK signaling mediated transcription regulation		15	3.43e-15	1.21e-13
C33: Response to abiotic stresses, regulation of cell division and various metabolic processes	C33: Response to abiotic stresses, regulation of cell division and various metabolic processes		28	3.93e-15	1.21e-13
C35: Lateral root development and response to auxins and chemical stimulus	C35: Lateral root development and response to auxins and chemical stimulus		12	4.22e-15	1.21e-13
C32: Calcium-mediated signaling and response to heat	C32: Calcium-mediated signaling and response to heat		10	2.44e-11	5.61e-10
C38: Phenylalanine catabolic process	C38: Phenylalanine catabolic process		8	6.21e-10	1.19e-08
C4: Ubiquitin-dependent protein catabolism and benzene-containing compound metabolism	C4: Ubiquitin-dependent protein catabolism and benzene-containing compound metabolism		9	1.05e-08	1.73e-07
C25: Heat shock proteins	C25: Heat shock proteins		6	2.06e-08	2.81e-07
C49: Negative regulation of NAC, CCAAT and HB transcription factors	C49: Negative regulation of NAC, CCAAT and HB transcription factors		9	2.2e-08	2.81e-07
C66: Phosphorelay signal transduction system and ethylene mediated signaling pathway	C66: Phosphorelay signal transduction system and ethylene mediated signaling pathway		6	5.87e-08	6.74e-07
C61: TCP, G2-like transcription factors and SKP1 E3 adaptors	C61: TCP, G2-like transcription factors and SKP1 E3 adaptors		6	8.89e-07	9.29e-06
C6: Signaling and regulation of cell cycle	C6: Signaling and regulation of cell cycle		8	3.7e-06	3.54e-05
C60: Response to ABA stimulus	C60: Response to ABA stimulus		4	1.45e-05	0.000128
C47: bHLH, WRKY transcription factors and cell organization	C47: bHLH, WRKY transcription factors and cell organization		5	2.6e-05	0.000213
C2: Signal transduction, response to stimulus and carpel development	C2: Signal transduction, response to stimulus and carpel development		7	0.000261	0.002
C37: Response to salt and osmatic stresses and ubiquitin ligases mediated transription regulations	C37: Response to salt and osmatic stresses and ubiquitin ligases mediated transription regulations		3	0.000466	0.00334
C83: Nucleobase metabolic process	C83: Nucleobase metabolic process		3	0.000816	0.00552
C59: Response to auxin and cell fate commitment	C59: Response to auxin and cell fate commitment		4	0.00104	0.00664
C65: Response to carbohydrate stimulus and transcription regulation	C65: Response to carbohydrate stimulus and transcription regulation		8	0.00301	0.0182
C88: Regulation of transcription, DNA-dependent and macromolecule metabolism	C88: Regulation of transcription, DNA-dependent and macromolecule metabolism		6	0.00385	0.0221
C64: Vesicle docking involved in exocytosis	C64: Vesicle docking involved in exocytosis		2	0.00667	0.0365
E3 adaptor: F-box	Ubiquitin Proteasome system		88	2.61e-83	2.62e-81
PK: MAPK Family	Protein kinases/phosphatases		18	7.85e-24	3.93e-22
E3 adaptor: Cullin	Ubiquitin Proteasome system		15	2.21e-21	7.38e-20
TR: AUX/IAA	Transcription related		16	1.41e-18	3.53e-17
E3 adaptor: SKP1	Ubiquitin Proteasome system		12	6.15e-17	1.23e-15
TF: C2C2-CO-like	Transcription related		9	2.34e-12	3.9e-11
TF: Tify	Transcription related		9	1.1e-11	1.58e-10
PK: SNF1 Related Protein Kinase	Protein kinases/phosphatases		9	1.02e-07	1.28e-06
TR: Pseudo ARR-B	Transcription related		4	7.71e-06	8.59e-05
TF: C2C2-Dof	Transcription related		6	6.62e-05	0.000663
TF: EIL	Transcription related		3	0.000375	0.00342
TF: TUB	Transcription related		3	0.0013	0.0109
TF: bZIP	Transcription related		6	0.00173	0.0134
DUB: JAMM	Ubiquitin Proteasome system		3	0.00218	0.0156
PK: Dual specific protein phosphatase	Protein phosphatase		3	0.00336	0.0224
